# Supplementary material for: Human cortical encoding of pitch in tonal and non-tonal languages
Source: Nat Commun. 2021 Feb 19;12:1161. doi: 10.1038/s41467-021-21430-x (PMC7896081; doi:10.1038/s41467-021-21430-x)
Supplement: Supplementary file 4 — Source Data [file 41467_2021_21430_MOESM4_ESM.xlsx]

## Sheet: Fig 1 C,D,F,G,I,J
Fig 1C (female abs pitch)	Fig 1F (female relative pitch height)	Fig 1I (female pitch change)		Fig 1D (male abs pitch	Fig 1G (male relative pitch height)	Fig 1J (male pitch change)
NaN	NaN	NaN		NaN	NaN	NaN
NaN	NaN	NaN		NaN	NaN	NaN
NaN	NaN	NaN		NaN	NaN	NaN
NaN	NaN	NaN		NaN	NaN	NaN
NaN	NaN	NaN		NaN	NaN	NaN
NaN	NaN	NaN		NaN	NaN	NaN
NaN	NaN	NaN		NaN	NaN	NaN
NaN	NaN	NaN		NaN	NaN	NaN
NaN	NaN	NaN		NaN	NaN	NaN
NaN	NaN	NaN		NaN	NaN	NaN
NaN	NaN	NaN		NaN	NaN	NaN
NaN	NaN	NaN		NaN	NaN	NaN
NaN	NaN	NaN		NaN	NaN	NaN
250.06	-0.0549012	NaN		NaN	NaN	NaN
247.36	-0.101627	NaN		NaN	NaN	NaN
248.29	-0.085475	NaN		135.33	-0.380221	NaN
255.1	0.0309853	3.18586		135.83	-0.366864	NaN
263.75	0.174509	4.58551		139.18	-0.278623	NaN
273.16	0.325392	5.50368		141.91	-0.20827	3.05545
286.03	0.523547	6.89436		145.25	-0.124015	3.23083
303.97	0.785373	8.44586		148.84	-0.0355874	3.01654
325.98	1.08626	8.4473		151.18	0.0209099	1.88909
342.86	1.30355	4.95076		151.2	0.021389	0.0207344
335.2	1.2063	NaN		149	-0.0316961	-2.01742
325.77	1.08348	NaN		144.82	-0.134753	-3.66291
NaN	NaN	NaN		139.6	-0.26771	-3.39111
NaN	NaN	NaN		137.84	-0.313662	1.03325
NaN	NaN	NaN		151.36	0.0252196	4.80079
NaN	NaN	NaN		149.93	-0.00916056	0.496287
399.24	1.95881	NaN		142.41	-0.195532	-5.02017
386.71	1.82156	NaN		135.73	-0.369532	-7.1981
363.64	1.55681	NaN		129.69	-0.534398	-10.066
333.53	1.18481	-12.4963		111.99	-1.06585	-13.9049
295.25	0.660097	-15.8726		103.8	-1.3409	-11.045
260.11	0.114695	-16.4698		102.57	-1.38408	-4.5749
237.01	-0.285593	-13.3282		101.87	-1.40888	-1.2246
225.42	-0.501386	-9.36636		102.02	-1.40355	-0.32282
214.59	-0.713301	-8.15227		101.87	-1.40888	-0.627631
199.34	-1.03059	-8.02861		100.57	-1.45539	NaN
191.46	-1.20418	NaN		98.52	-1.52998	NaN
196.38	-1.09498	NaN		NaN	NaN	NaN
NaN	NaN	NaN		NaN	NaN	NaN
NaN	NaN	NaN		NaN	NaN	NaN
NaN	NaN	NaN		NaN	NaN	NaN
NaN	NaN	NaN		131.83	-0.475123	NaN
NaN	NaN	NaN		132.54	-0.455669	NaN
NaN	NaN	NaN		132.72	-0.450754	NaN
292.35	0.617612	NaN		131.86	-0.474299	-0.577695
291.78	0.609213	NaN		131.05	-0.496616	-0.769555
289.07	0.56905	NaN		130.53	-0.511015	-0.614293
286.24	0.526706	-1.01742		130.15	-0.521575	-0.411217
285.58	0.51677	-0.265721		129.94	-0.527423	-0.165489
287.4	0.544113	0.67518		130.02	-0.525194	0.320315
290.39	0.58866	1.15034		131.01	-0.497721	1.16651
292.37	0.617907	1.12151		133.22	-0.437135	1.93266
294.52	0.649442	1.0571		135.23	-0.382898	2.08872
296.65	0.680457	1.12147		136.9	-0.338446	2.01333
299.25	0.718016	1.37418		138.98	-0.283832	2.17056
302.94	0.770764	1.88328		141.46	-0.219773	2.31209
308.55	0.84974	2.46046		143.6	-0.165393	2.13643
315.13	0.940562	2.51522		145.37	-0.121024	1.80018
319.31	0.997277	1.60174		146.9	-0.0831046	1.44864
319.37	0.998086	-0.0385138		147.96	-0.0570643	1.07499
314.93	0.937829	NaN		148.64	-0.0404573	0.791722
306.98	0.827784	NaN		149.43	-0.021259	0.571857
NaN	NaN	NaN		149.69	-0.0149628	0.106993
NaN	NaN	NaN		148.94	-0.0331548	NaN
NaN	NaN	NaN		147.84	-0.0600029	NaN
NaN	NaN	NaN		NaN	NaN	NaN
NaN	NaN	NaN		NaN	NaN	NaN
NaN	NaN	NaN		NaN	NaN	NaN
NaN	NaN	NaN		NaN	NaN	NaN
NaN	NaN	NaN		NaN	NaN	NaN
295.97	0.67058	NaN		NaN	NaN	NaN
276.22	0.373339	NaN		NaN	NaN	NaN
244.32	-0.15485	NaN		NaN	NaN	NaN
227.71	-0.457882	-11.0966		NaN	NaN	NaN
218.98	-0.626139	-8.30184		129.32	-0.544746	NaN
204.57	-0.919117	-7.89679		122.21	-0.749554	NaN
194.05	-1.14635	-5.58919		116.78	-0.914161	NaN
196.15	-1.10002	-0.82996		111	-1.09801	-7.1816
200.25	-1.01098	1.33923		105.27	-1.28997	-6.95018
199.91	-1.0183	0.478241		101.24	-1.43135	-5.657
198.76	-1.04313	0.0435622		98.25	-1.53992	-3.15771
199.49	-1.02735	1.91325		99.31	-1.50106	0.0565246
208.82	-0.830615	4.88609		100.77	-1.4482	1.98074
219.44	-0.617107	5.30301		102.97	-1.36998	2.4969
222.47	-0.558083	3.31179		104.26	-1.32489	2.5201
224.94	-0.51056	2.48586		106.5	-1.2479	3.08964
230.53	-0.404907	3.52158		109.64	-1.14266	3.65359
238.95	-0.250506	4.7963		112.91	-1.03622	2.63597
248.9	-0.0749137	4.87206		111.89	-1.06909	NaN
255.48	0.0373919	3.68358		111.03	-1.09703	NaN
254.51	0.0210192	NaN		NaN	NaN	NaN
282.54	0.470708	NaN		NaN	NaN	NaN
NaN	NaN	NaN		NaN	NaN	NaN
NaN	NaN	NaN		NaN	NaN	NaN
NaN	NaN	NaN		NaN	NaN	NaN
NaN	NaN	NaN		148.78	-0.0370477	NaN
NaN	NaN	NaN		145.31	-0.122519	NaN
NaN	NaN	NaN		139.93	-0.259159	NaN
330.95	1.15138	NaN		131.07	-0.496063	-7.87959
321.67	1.02897	NaN		123.7	-0.705664	-8.21767
308.38	0.847368	NaN		117.37	-0.895909	-7.06745
292.87	0.625261	-7.12911		113.62	-1.01352	-5.44283
276.75	0.38159	-7.60107		110.45	-1.116	-4.80725
263.27	0.166669	-7.03046		106.25	-1.25641	-5.29805
253.13	-0.0023817	-5.96684		101.39	-1.42598	-4.70881
244.6	-0.149921	-5.22409		100.66	-1.45215	-1.54363
236.02	-0.303609	-4.71734		102.41	-1.38973	1.93101
229.81	-0.418371	-3.75269		106.11	-1.26118	3.28765
226.26	-0.485377	-2.54165		107.4	-1.21742	2.27704
224.01	-0.528392	-1.79271		107.85	-1.20228	1.3434
221.23	-0.58214	-1.44342		108.91	-1.16685	1.92286
219.89	-0.60829	-0.846827		111.77	-1.07297	3.22546
220	-0.606137	-0.109267		115.49	-0.954392	3.29674
220.69	-0.592659	0.408756		116.36	-0.927211	1.61004
221.81	-0.570871	0.865426		116.11	-0.935	-0.12745
223.72	-0.533968	1.86676		114.96	-0.971051	-1.22641
229.27	-0.428496	3.89231		113.39	-1.02085	NaN
240.71	-0.21892	5.95056		111.74	-1.07394	NaN
252.46	-0.0137891	6.54813		NaN	NaN	NaN
263.43	0.169284	5.88899		NaN	NaN	NaN
273.06	0.323816	4.18612		NaN	NaN	NaN
274.37	0.344416	NaN		NaN	NaN	NaN
275.9	0.36835	NaN		NaN	NaN	NaN
NaN	NaN	NaN		NaN	NaN	NaN
NaN	NaN	NaN		166.19	0.36375	NaN
NaN	NaN	NaN		169.12	0.427048	NaN
NaN	NaN	NaN		171.37	0.474915	NaN
NaN	NaN	NaN		173.29	0.515267	1.87741
NaN	NaN	NaN		175.91	0.569616	2.11792
NaN	NaN	NaN		178.92	0.631064	2.47498
NaN	NaN	NaN		182.49	0.702618	2.79933
NaN	NaN	NaN		186.47	0.780758	2.93249
337.21	1.23204	NaN		190.31	0.854585	2.53764
331.93	1.16411	NaN		192.54	0.896777	1.29162
325.92	1.08547	NaN		191.66	0.880186	-0.673233
321.6	1.02803	-2.27374		187.59	0.802447	-2.62678
316	0.952428	-2.31324		182.22	0.697256	-3.7893
310.75	0.88032	-2.04511		176.81	0.588099	-3.60798
308.27	0.845832	-1.18386		173.02	0.50962	-0.179575
308.15	0.844157	-0.165253		180.53	0.663509	7.91517
309.67	0.865335	0.714012		212.91	1.261	11.5968
312.99	0.911234	1.44685		211.75	1.24122	4.32271
317.77	0.976469	1.74908		207.38	1.16569	-2.51883
321.45	1.02603	1.08907		198.36	1.00463	-5.88702
319.99	1.00643	NaN		187.85	0.807463	-8.85555
315.58	0.946703	NaN		171.84	0.484834	-13.3323
NaN	NaN	NaN		147.25	-0.0744857	-17.0659
NaN	NaN	NaN		134.17	-0.4114	-16.6904
NaN	NaN	NaN		119.33	-0.835927	-16.3213
NaN	NaN	NaN		104.69	-1.30998	-14.3513
NaN	NaN	NaN		100.44	-1.46008	NaN
NaN	NaN	NaN		108.02	-1.19657	NaN
NaN	NaN	NaN		NaN	NaN	NaN
361.69	1.53367	NaN		NaN	NaN	NaN
352.42	1.42192	NaN		NaN	NaN	NaN
337.36	1.23395	NaN		NaN	NaN	NaN
321.12	1.02161	-7.97459		NaN	NaN	NaN
296.92	0.684373	-10.9951		NaN	NaN	NaN
267.52	0.235595	-13.935		NaN	NaN	NaN
238.94	-0.250686	-14.7679		NaN	NaN	NaN
218.33	-0.638933	-12.5338		NaN	NaN	NaN
207.56	-0.856664	-9.22184		NaN	NaN	NaN
196.8	-1.08578	NaN		NaN	NaN	NaN
187.39	-1.29666	NaN		NaN	NaN	NaN
NaN	NaN	NaN		NaN	NaN	NaN
NaN	NaN	NaN		NaN	NaN	NaN
NaN	NaN	NaN		NaN	NaN	NaN
NaN	NaN	NaN		NaN	NaN	NaN
NaN	NaN	NaN		NaN	NaN	NaN
NaN	NaN	NaN		NaN	NaN	NaN
NaN	NaN	NaN		NaN	NaN	NaN
NaN	NaN	NaN		NaN	NaN	NaN
NaN	NaN	NaN		NaN	NaN	NaN
NaN	NaN	NaN		NaN	NaN	NaN
NaN	NaN	NaN		NaN	NaN	NaN
NaN	NaN	NaN		NaN	NaN	NaN
				NaN	NaN	NaN

## Sheet: Fig 1 E
Mean absolute pitch contours (speaker x time)
Tone 1
Speaker ID
1	-0.251824	-0.302381	-0.339321	-0.35371	-0.387094	-0.394814	-0.42619	-0.44935	-0.461303	-0.436421	-0.379045	-0.311481	-0.205275	-0.0887278	0.0383229	0.116404	0.226792	0.303375	0.384872	0.398904	0.278677	0.139548	0.0980685	0.0836408	0.0791313	0.0794423	0.0868788	0.0936688	0.105938	0.120477	0.123271	0.125232	0.139361	0.123047	0.0994582	0.0668545	0.0208262	-0.0436199	-0.0974187	-0.172274	-0.227204	-0.262737	-0.323021	-0.372514	-0.404019	-0.447069	-0.468154	-0.494995	-0.51569
2	-0.63485	-0.65286	-0.664118	-0.686856	-0.690386	-0.718438	-0.745027	-0.770964	-0.766745	-0.753388	-0.752949	-0.747589	-0.675564	-0.608249	-0.535233	-0.498131	-0.41035	-0.341877	-0.285407	-0.262199	-0.303881	-0.363738	-0.370303	-0.359974	-0.358713	-0.363731	-0.370255	-0.3733	-0.383766	-0.389918	-0.404716	-0.405923	-0.402884	-0.407127	-0.434474	-0.469878	-0.514395	-0.543745	-0.607971	-0.657003	-0.690914	-0.728395	-0.776429	-0.785773	-0.8	-0.816344	-0.831547	-0.840524	-0.843869
3	-0.321289	-0.330599	-0.345997	-0.367779	-0.406315	-0.431129	-0.457039	-0.467953	-0.470332	-0.475418	-0.465999	-0.444754	-0.385842	-0.297363	-0.16865	-0.00287785	0.171147	0.291248	0.301242	0.168051	0.03637	-0.0120698	-0.0195334	-0.0240673	-0.0308196	-0.0378082	-0.0465406	-0.0491972	-0.0492704	-0.0384843	-0.0414823	-0.0342758	-0.0264764	-0.0316959	-0.0474348	-0.0696816	-0.100035	-0.141262	-0.186538	-0.24413	-0.299292	-0.353388	-0.402243	-0.463187	-0.490128	-0.521271	-0.528692	-0.546524	-0.549118
4	-1.14003	-1.14154	-1.17653	-1.19868	-1.21691	-1.23652	-1.23709	-1.2384	-1.20915	-1.18562	-1.10751	-0.994112	-0.830111	-0.720506	-0.590672	-0.508953	-0.451994	-0.392606	-0.366389	-0.514163	-0.633857	-0.756937	-0.847974	-0.882299	-0.894781	-0.8956	-0.893302	-0.88764	-0.882523	-0.874343	-0.876366	-0.884557	-0.885451	-0.89472	-0.898291	-0.898919	-0.882167	-0.908741	-0.930191	-0.939358	-0.967174	-0.992389	-1.04166	-1.1005	-1.14114	-1.17309	-1.19734	-1.22497	-1.23906
5	-1.06733	-1.08719	-1.10283	-1.12024	-1.13143	-1.13557	-1.13693	-1.12894	-1.13248	-1.12191	-1.09634	-1.07948	-1.05271	-1.0028	-0.950071	-0.905728	-0.856145	-0.781437	-0.721652	-0.65042	-0.663562	-0.704048	-0.724232	-0.73032	-0.730785	-0.730772	-0.729394	-0.726492	-0.729541	-0.739071	-0.754398	-0.77427	-0.796096	-0.817069	-0.854095	-0.885185	-0.91374	-0.950337	-0.983499	-1.01874	-1.03903	-1.07151	-1.09085	-1.1203	-1.14784	-1.17486	-1.18017	-1.18738	-1.20001
6	1.03913	1.03115	1.01092	0.985395	0.966619	0.936144	0.905483	0.875469	0.872864	0.863463	0.874327	0.911815	0.965617	1.02071	1.08022	1.13802	1.22992	1.29353	1.3804	1.49339	1.49176	1.43647	1.41699	1.40582	1.39641	1.38889	1.38235	1.37862	1.37761	1.37206	1.36503	1.35413	1.34966	1.34109	1.31298	1.29648	1.27593	1.24665	1.20986	1.17817	1.13828	1.09558	1.05028	1.00749	0.972964	0.941255	0.906178	0.875894	0.861124
7	0.0745557	0.0717919	0.0511437	0.0598307	0.0673456	0.071505	0.0618952	0.0710494	0.0740386	0.0855315	0.109465	0.137521	0.185448	0.204424	0.216408	0.255584	0.274879	0.330362	0.432333	0.650299	0.600355	0.520807	0.495119	0.476052	0.457496	0.453859	0.456459	0.467149	0.47656	0.480852	0.490854	0.490287	0.477952	0.470586	0.451336	0.418467	0.398357	0.373529	0.342428	0.318045	0.283229	0.246361	0.209395	0.181568	0.153302	0.128146	0.110824	0.0973246	0.0860675
8	0.671138	0.644691	0.630271	0.601661	0.586879	0.55032	0.539823	0.547372	0.557367	0.588683	0.654784	0.755129	0.872072	0.979088	1.05089	1.17247	1.34879	1.43282	1.36034	1.11214	0.974207	0.939823	0.936346	0.935784	0.936294	0.935119	0.936951	0.940651	0.94321	0.946985	0.948318	0.934971	0.921142	0.905058	0.887113	0.893384	0.900782	0.88739	0.884965	0.828553	0.771745	0.736147	0.692982	0.643746	0.624505	0.597488	0.57134	0.557473	0.539252
9	1.09235	1.07319	1.06097	1.04506	1.0384	1.03785	1.04384	1.03953	1.04924	1.05925	1.07421	1.07763	1.09474	1.08101	1.12134	1.13392	1.16029	1.22604	1.33188	1.50389	1.54749	1.49005	1.47429	1.47005	1.46404	1.46077	1.45938	1.45927	1.45835	1.45708	1.4573	1.4519	1.44304	1.42731	1.40175	1.3789	1.35516	1.3298	1.30455	1.28232	1.25925	1.24562	1.21546	1.17974	1.14459	1.11623	1.09	1.07135	1.05911
10	0.866376	0.845615	0.834144	0.823311	0.817209	0.808397	0.814605	0.81856	0.813321	0.81138	0.833749	0.873502	0.917642	0.950268	0.955916	0.97734	1.02909	1.07138	1.15375	1.29686	1.29112	1.24449	1.21609	1.21328	1.21559	1.2193	1.22234	1.22568	1.2271	1.22873	1.22399	1.22026	1.20677	1.19243	1.17381	1.15173	1.12785	1.09637	1.06652	1.0314	1.0001	0.962397	0.920068	0.880624	0.835219	0.7995	0.759753	0.750778	0.730433
Tone 2
Speaker ID
1	-0.222736	-0.211597	-0.223925	-0.235511	-0.247891	-0.261743	-0.259692	-0.246887	-0.222693	-0.196245	-0.185905	-0.157558	-0.153907	-0.143531	-0.163147	-0.167404	-0.165762	-0.164619	-0.265751	-0.407639	-0.524761	-0.602105	-0.671095	-0.689711	-0.680422	-0.647255	-0.597296	-0.543254	-0.482859	-0.418396	-0.364064	-0.309238	-0.247885	-0.190867	-0.158694	-0.130336	-0.110657	-0.104419	-0.10945	-0.114354	-0.136278	-0.15118	-0.171067	-0.208945	-0.236763	-0.274926	-0.318179	-0.342571	-0.344644
2	-0.551352	-0.557741	-0.570207	-0.578318	-0.592846	-0.61113	-0.627069	-0.641211	-0.657512	-0.66065	-0.650105	-0.621171	-0.615424	-0.598842	-0.589735	-0.585312	-0.589444	-0.59529	-0.672466	-0.747841	-0.786387	-0.831038	-0.848601	-0.832466	-0.805305	-0.767329	-0.726769	-0.686388	-0.65824	-0.604304	-0.565329	-0.536256	-0.501145	-0.509464	-0.480123	-0.482245	-0.496632	-0.518042	-0.544121	-0.57365	-0.622405	-0.657164	-0.678194	-0.685509	-0.70162	-0.718411	-0.712153	-0.713641	-0.7123
3	-0.223696	-0.231871	-0.241586	-0.244588	-0.250698	-0.260166	-0.269385	-0.265842	-0.266951	-0.288244	-0.298558	-0.303681	-0.289755	-0.252194	-0.216598	-0.193492	-0.166519	-0.184083	-0.280353	-0.457963	-0.529888	-0.608236	-0.635811	-0.639983	-0.632716	-0.612275	-0.581931	-0.541643	-0.496453	-0.437135	-0.384738	-0.32809	-0.270684	-0.236902	-0.197161	-0.171021	-0.163408	-0.171362	-0.195036	-0.221852	-0.235544	-0.246499	-0.263753	-0.2977	-0.332769	-0.355671	-0.365877	-0.393863	-0.383055
4	-1.12541	-1.12931	-1.12323	-1.12559	-1.12433	-1.12758	-1.14	-1.15469	-1.13348	-1.11303	-1.07614	-1.05711	-1.02329	-0.960698	-0.948974	-0.937225	-0.942092	-0.962672	-1.02757	-1.20495	-1.41341	-1.45574	-1.50761	-1.54067	-1.54712	-1.53693	-1.51124	-1.47845	-1.43727	-1.39379	-1.34755	-1.29627	-1.24743	-1.19203	-1.13546	-1.09372	-1.04645	-1.01621	-0.979488	-0.970954	-0.969136	-0.960166	-0.968823	-1.00423	-1.02924	-1.05259	-1.07775	-1.10539	-1.11777
5	-0.967234	-0.968966	-0.969174	-0.98502	-0.977508	-0.988289	-0.990896	-0.995431	-0.996741	-0.997399	-1.01035	-1.02105	-1.02084	-1.02084	-1.03672	-1.04834	-1.06164	-1.07947	-1.08529	-1.09622	-1.13434	-1.18469	-1.20682	-1.20506	-1.1874	-1.16658	-1.1388	-1.10704	-1.07816	-1.04681	-1.01769	-0.995839	-0.977111	-0.961942	-0.939323	-0.93317	-0.921408	-0.926842	-0.931296	-0.937962	-0.940049	-0.954212	-0.964744	-0.996215	-1.01381	-1.02355	-1.03943	-1.04803	-1.05954
6	1.08981	1.08905	1.0844	1.07069	1.05053	1.04856	1.04102	1.03919	1.0429	1.04521	1.04215	1.05045	1.05574	1.04956	1.04804	1.04437	1.01689	0.991368	0.928237	0.871379	0.804238	0.715242	0.658212	0.626944	0.612378	0.613883	0.631008	0.65904	0.699294	0.742149	0.784445	0.825335	0.868459	0.914239	0.964402	1.01011	1.05816	1.08687	1.10475	1.1221	1.12838	1.11817	1.10477	1.07437	1.04829	1.02164	0.989288	0.972082	0.953689
7	0.125898	0.112653	0.120153	0.114244	0.109413	0.114192	0.112746	0.117641	0.123154	0.154147	0.171435	0.166302	0.151911	0.123915	0.0966116	0.0756737	0.0363352	-0.00676388	-0.0308237	-0.0353234	-0.0474256	-0.13233	-0.179434	-0.212016	-0.215584	-0.209136	-0.173379	-0.13229	-0.0882429	-0.0362045	0.0109106	0.0508238	0.0831366	0.129436	0.163283	0.205303	0.219936	0.232812	0.237277	0.232342	0.227829	0.239644	0.238249	0.226884	0.201884	0.189492	0.161173	0.147225	0.140759
8	0.739469	0.716554	0.701848	0.672262	0.673154	0.66333	0.667347	0.671085	0.69419	0.717882	0.757575	0.790275	0.839828	0.837457	0.845365	0.84025	0.812469	0.76908	0.721298	0.554397	0.450498	0.382713	0.358313	0.347988	0.352894	0.369848	0.398107	0.435227	0.480717	0.527067	0.566728	0.622627	0.664857	0.709334	0.745729	0.787295	0.822465	0.846315	0.828702	0.799307	0.7653	0.741058	0.702722	0.680503	0.669961	0.653836	0.646919	0.650879	0.648369
9	1.1559	1.15342	1.15144	1.14831	1.14821	1.14393	1.14866	1.15691	1.15157	1.15097	1.14493	1.13576	1.12455	1.11203	1.09793	1.09195	1.08312	1.05866	1.0414	1.03436	1.05269	0.995118	0.94818	0.919672	0.900459	0.893104	0.895143	0.908816	0.932347	0.960459	0.987723	1.02158	1.05087	1.07584	1.09754	1.12906	1.15887	1.1866	1.21298	1.23237	1.24743	1.24781	1.2511	1.24256	1.23063	1.20668	1.17888	1.16294	1.14261
10	0.907622	0.900612	0.895876	0.908294	0.913408	0.920918	0.922736	0.92562	0.935733	0.942506	0.950829	0.959153	0.963202	0.959424	0.938638	0.928716	0.901472	0.857655	0.811926	0.805146	0.779621	0.716246	0.657343	0.618867	0.598757	0.59288	0.596695	0.611999	0.63215	0.658344	0.683926	0.715871	0.749052	0.781197	0.813144	0.843627	0.871148	0.90035	0.911952	0.927746	0.93699	0.937174	0.937808	0.933963	0.922418	0.904965	0.88498	0.856726	0.835642
Tone 3
Speaker ID
1	-0.00351274	-0.0109655	0.0128575	0.0148364	0.018104	0.0242986	0.0195462	0.0193705	0.0187703	0.0359194	0.04714	0.0582135	0.0955638	0.0969504	0.0836635	0.107612	0.116282	0.101863	0.0542822	-0.0872001	-0.309719	-0.49361	-0.617844	-0.712329	-0.77151	-0.816119	-0.846607	-0.861088	-0.875546	-0.868802	-0.855951	-0.827925	-0.780397	-0.766543	-0.717902	-0.643911	-0.588201	-0.54283	-0.455576	-0.367991	-0.333146	-0.299965	-0.273503	-0.264795	-0.264199	-0.263891	-0.270997	-0.275413	-0.282699
2	-0.444201	-0.415841	-0.39967	-0.402298	-0.400095	-0.406006	-0.412425	-0.400651	-0.386944	-0.405572	-0.416702	-0.394289	-0.376132	-0.38129	-0.360679	-0.365823	-0.39022	-0.431908	-0.474932	-0.601723	-0.736111	-0.87166	-0.955104	-1.02685	-1.09771	-1.17092	-1.22054	-1.25649	-1.26496	-1.26798	-1.2466	-1.22317	-1.17771	-1.13808	-1.05356	-0.949899	-0.880237	-0.853161	-0.830448	-0.816057	-0.804143	-0.772904	-0.756188	-0.762075	-0.755942	-0.742503	-0.771581	-0.769618	-0.755306
3	-0.10481	-0.0839289	-0.076704	-0.0682751	-0.0813052	-0.0606874	-0.0519621	-0.0422762	-0.0522698	-0.0520947	-0.0646731	-0.0673178	-0.0521913	-0.0419719	-0.040657	-0.0353063	0.0141848	0.0333227	-0.0362355	-0.217019	-0.392815	-0.535747	-0.636894	-0.745225	-0.84344	-0.91169	-0.953988	-0.976779	-0.981934	-0.994069	-0.970018	-0.939301	-0.858198	-0.772984	-0.675642	-0.58718	-0.503063	-0.446707	-0.395777	-0.36017	-0.333738	-0.315568	-0.318524	-0.318103	-0.355942	-0.341576	-0.326916	-0.313673	-0.308441
4	-1.01604	-1.0019	-1.01889	-1.04021	-1.04159	-1.05592	-1.05136	-1.06187	-1.04231	-1.0278	-1.01203	-1.01957	-0.987317	-0.9687	-0.940876	-0.90132	-0.88458	-0.850399	-0.876311	-1.0248	-1.2282	-1.31898	-1.41941	-1.51519	-1.58643	-1.64248	-1.66295	-1.66106	-1.64364	-1.60803	-1.55013	-1.5304	-1.49799	-1.45276	-1.33893	-1.23191	-1.17982	-1.1699	-1.09199	-1.12106	-1.11282	-1.13795	-1.15342	-1.14332	-1.13574	-1.16334	-1.17056	-1.16749	-1.15313
5	-0.846115	-0.833203	-0.815972	-0.793825	-0.780542	-0.788349	-0.773987	-0.77295	-0.767897	-0.762604	-0.754274	-0.754636	-0.773007	-0.74947	-0.762196	-0.772753	-0.806539	-0.845795	-0.914815	-0.996239	-1.11869	-1.24928	-1.35417	-1.43747	-1.51345	-1.56341	-1.60001	-1.6129	-1.61904	-1.60978	-1.60287	-1.58107	-1.5584	-1.49475	-1.43507	-1.39032	-1.33331	-1.28757	-1.22969	-1.20127	-1.16162	-1.14141	-1.11563	-1.10447	-1.09918	-1.0974	-1.08744	-1.0937	-1.09309
6	1.18151	1.17713	1.18375	1.18591	1.19152	1.18713	1.18795	1.18727	1.20032	1.20478	1.21055	1.21119	1.21959	1.20516	1.20291	1.19889	1.20983	1.19935	1.17918	1.16235	1.06197	0.929426	0.816111	0.713938	0.623288	0.540628	0.470723	0.41412	0.38058	0.363661	0.36177	0.372755	0.426636	0.479456	0.54776	0.614918	0.715504	0.807303	0.844996	0.875409	0.894995	0.908864	0.915213	0.926165	0.932389	0.927839	0.927878	0.925507	0.922469
7	0.248435	0.250174	0.250983	0.254833	0.270002	0.271939	0.271684	0.289042	0.300977	0.31269	0.321639	0.337453	0.34634	0.348378	0.344417	0.329804	0.310321	0.293123	0.265125	0.248904	0.162457	0.00306234	-0.103193	-0.216562	-0.301185	-0.365158	-0.413926	-0.435274	-0.459266	-0.451674	-0.436693	-0.440994	-0.403424	-0.371035	-0.33339	-0.267824	-0.197592	-0.166078	-0.104659	-0.067832	-0.0276841	0.00964945	0.017772	0.0129745	0.0218796	0.0415147	0.0493069	0.0386838	0.0406253
8	0.863568	0.85669	0.837494	0.817801	0.816632	0.817634	0.818584	0.836346	0.852995	0.864613	0.887156	0.894941	0.919298	0.954933	1.00893	1.07894	1.11442	1.13558	1.05772	0.809252	0.57341	0.412729	0.310012	0.196484	0.0993849	0.00660509	-0.0609749	-0.0872377	-0.088554	-0.0521946	0.00782277	0.0732575	0.202213	0.303237	0.46488	0.523399	0.564224	0.602367	0.646967	0.664555	0.664228	0.611963	0.599063	0.590497	0.561297	0.555901	0.54935	0.541684	0.565479
9	1.22287	1.22818	1.23455	1.23991	1.23802	1.2466	1.25624	1.26239	1.26803	1.2735	1.26778	1.26539	1.25805	1.24688	1.23881	1.23344	1.24311	1.26065	1.27983	1.27229	1.23727	1.11841	1.02636	0.945754	0.862189	0.784905	0.718023	0.680841	0.650207	0.644173	0.673269	0.686838	0.705359	0.743687	0.780076	0.831543	0.89147	0.930838	0.972185	1.01274	1.04802	1.06648	1.08607	1.08332	1.09539	1.09918	1.10618	1.10981	1.10203
10	0.956908	0.960865	0.967956	0.974075	0.994524	1.0014	1.01283	1.02763	1.04051	1.05735	1.06329	1.06056	1.0686	1.06173	1.05268	1.06882	1.05571	1.05579	1.03514	1.01047	0.937572	0.83337	0.736062	0.653296	0.584591	0.521599	0.473321	0.436031	0.420789	0.41573	0.420094	0.428921	0.439565	0.466549	0.498201	0.537409	0.579964	0.622254	0.663781	0.709442	0.752157	0.760222	0.767184	0.771561	0.783038	0.787388	0.791996	0.785415	0.788439
Tone 4
Speaker ID
1	-0.143019	-0.171585	-0.182019	-0.203767	-0.217237	-0.224665	-0.250825	-0.259781	-0.268959	-0.259104	-0.232935	-0.211575	-0.165768	-0.132271	-0.0918218	-0.0513414	-0.0237694	0.0758923	0.162336	0.251501	0.216927	0.130793	0.0567029	-0.0169607	-0.0971837	-0.184672	-0.273628	-0.35071	-0.417229	-0.481332	-0.534959	-0.57212	-0.600798	-0.59812	-0.593731	-0.601573	-0.590733	-0.584128	-0.566543	-0.562901	-0.52226	-0.497567	-0.494062	-0.485658	-0.485991	-0.485401	-0.478099	-0.460959	-0.446986
2	-0.548909	-0.548704	-0.565921	-0.571235	-0.570301	-0.562591	-0.568953	-0.574617	-0.560169	-0.559557	-0.558426	-0.540428	-0.512447	-0.487806	-0.450227	-0.419837	-0.367406	-0.332453	-0.320888	-0.317275	-0.349267	-0.411104	-0.454773	-0.495102	-0.544151	-0.602081	-0.655461	-0.706171	-0.747969	-0.786091	-0.819913	-0.830652	-0.847116	-0.847967	-0.839245	-0.84191	-0.868022	-0.87677	-0.870803	-0.887116	-0.887429	-0.89375	-0.872211	-0.87254	-0.870735	-0.840843	-0.805673	-0.769263	-0.761541
3	-0.195457	-0.201822	-0.211657	-0.218266	-0.226945	-0.233367	-0.239207	-0.248391	-0.258408	-0.269007	-0.260083	-0.248613	-0.227619	-0.184006	-0.142358	-0.0837123	-0.0132916	0.0721568	0.130804	0.16928	0.112944	0.0615611	0.0238374	-0.0350014	-0.106332	-0.194143	-0.28316	-0.365449	-0.433132	-0.481542	-0.521435	-0.540881	-0.551875	-0.547117	-0.535485	-0.516747	-0.493029	-0.486269	-0.488085	-0.473159	-0.484149	-0.484986	-0.49557	-0.511599	-0.500821	-0.495799	-0.500733	-0.482585	-0.477831
4	-1.06924	-1.05789	-1.07977	-1.09255	-1.10606	-1.11166	-1.11704	-1.11244	-1.10994	-1.09905	-1.08458	-1.0388	-0.995642	-0.961904	-0.910444	-0.884528	-0.828197	-0.76066	-0.675636	-0.658065	-0.621204	-0.686249	-0.788776	-0.86046	-0.934822	-1.01011	-1.08146	-1.15162	-1.21755	-1.27322	-1.31623	-1.35978	-1.39234	-1.42189	-1.41778	-1.37315	-1.34801	-1.29111	-1.23232	-1.2213	-1.22056	-1.22266	-1.19193	-1.21903	-1.22385	-1.22469	-1.23854	-1.22555	-1.23647
5	-1.0102	-1.01132	-1.01578	-1.02427	-1.02527	-1.02458	-1.02187	-1.01421	-1.0022	-0.99507	-0.983809	-0.956617	-0.934437	-0.917396	-0.894096	-0.882507	-0.845714	-0.79546	-0.72693	-0.663814	-0.649996	-0.681775	-0.722218	-0.768698	-0.829214	-0.888461	-0.947469	-1.00475	-1.05777	-1.10626	-1.14571	-1.16698	-1.18159	-1.17232	-1.18836	-1.19546	-1.20762	-1.19254	-1.18247	-1.18583	-1.18328	-1.19289	-1.20459	-1.19955	-1.19488	-1.18521	-1.18854	-1.1911	-1.1862
6	1.06631	1.05832	1.04887	1.04023	1.02957	1.02084	1.00817	1.0061	0.992931	0.991551	0.989333	0.996007	1.00993	1.02666	1.06201	1.09867	1.1507	1.23301	1.31206	1.45288	1.51649	1.48083	1.43791	1.39002	1.32686	1.25481	1.17469	1.09188	1.01034	0.932639	0.862676	0.81263	0.768109	0.743005	0.736689	0.758652	0.773367	0.80133	0.821853	0.829106	0.824108	0.825837	0.816836	0.813467	0.807648	0.811633	0.811018	0.811159	0.817118
7	0.153731	0.133928	0.12433	0.134989	0.126726	0.128952	0.130829	0.138711	0.153994	0.170987	0.193735	0.203514	0.21522	0.231966	0.244803	0.261193	0.270935	0.318186	0.390152	0.585863	0.638407	0.58526	0.552447	0.501366	0.44661	0.390793	0.330224	0.266583	0.21351	0.157624	0.107065	0.0548357	0.0177877	-0.0194011	-0.0358795	-0.0628619	-0.0631569	-0.0734561	-0.0630226	-0.0546773	-0.0313581	-0.0335505	-0.0300257	-0.0293359	-0.0322324	-0.0333191	-0.02054	-0.016158	-0.0200109
8	0.771211	0.758637	0.741704	0.731606	0.699435	0.676026	0.665014	0.661151	0.656554	0.685775	0.702926	0.732369	0.759694	0.799103	0.865495	0.961646	1.06886	1.14066	1.17481	1.1141	1.01789	0.952742	0.922282	0.871131	0.802065	0.734145	0.6721	0.612632	0.564311	0.530074	0.519008	0.511636	0.53771	0.564307	0.577946	0.595526	0.596463	0.596972	0.597664	0.592935	0.566139	0.528716	0.515414	0.503019	0.496787	0.483594	0.482654	0.491673	0.505018
9	1.17071	1.15955	1.15266	1.14575	1.14302	1.1396	1.13874	1.1412	1.15033	1.15344	1.15893	1.16825	1.17406	1.17596	1.18054	1.19271	1.21323	1.24973	1.31065	1.43142	1.55713	1.51439	1.47711	1.43804	1.38977	1.33192	1.26832	1.20234	1.13773	1.07612	1.0219	0.974883	0.941809	0.92055	0.909282	0.907297	0.912795	0.922256	0.941413	0.958966	0.971425	0.981645	0.987141	1.00064	1.00603	1.00904	1.00271	1.00606	1.00769
10	0.870994	0.873673	0.862951	0.867868	0.874285	0.877924	0.879988	0.889344	0.897455	0.89934	0.906711	0.916804	0.925064	0.93893	0.944863	0.947289	0.955326	0.97453	1.04941	1.21462	1.26825	1.23117	1.18886	1.15429	1.11325	1.06418	1.00834	0.947452	0.884077	0.821761	0.762365	0.718024	0.679886	0.6554	0.650356	0.641159	0.651304	0.664892	0.67963	0.684974	0.692209	0.691699	0.702052	0.698619	0.696572	0.692781	0.69634	0.695876	0.694439
[truncated: 11 more columns]

## Sheet: Fig 1 H
Mean relative pitch height contours (speaker x time)
Tone 1
Speaker ID
1	0.0200724	-0.0453682	-0.0945203	-0.114268	-0.15894	-0.171306	-0.213705	-0.242926	-0.258558	-0.224012	-0.148603	-0.0577274	0.0786399	0.231772	0.398858	0.503202	0.650933	0.756331	0.866855	0.889729	0.729242	0.54468	0.488797	0.469804	0.46409	0.464325	0.473717	0.482188	0.498677	0.518663	0.522717	0.525781	0.543097	0.522618	0.491157	0.445817	0.384691	0.298033	0.227474	0.127018	0.0553957	0.00985475	-0.0717085	-0.13968	-0.181027	-0.240278	-0.271627	-0.306698	-0.33265
2	0.0530917	0.0250898	0.00576483	-0.0279047	-0.0339187	-0.0769946	-0.115503	-0.153664	-0.150198	-0.130436	-0.132561	-0.128104	-0.0234686	0.0795517	0.186132	0.236351	0.376366	0.473299	0.563418	0.587258	0.529166	0.448428	0.440322	0.455746	0.457788	0.450682	0.440299	0.435381	0.419143	0.410564	0.390121	0.38978	0.393309	0.388988	0.347351	0.295147	0.230016	0.18674	0.0929432	0.0210237	-0.0324747	-0.0856748	-0.154964	-0.167181	-0.186178	-0.207015	-0.228246	-0.238959	-0.246003
3	0.013874	0.00297197	-0.0151983	-0.0443358	-0.0959348	-0.129419	-0.163281	-0.178117	-0.185509	-0.194385	-0.182218	-0.158081	-0.0822109	0.036211	0.207748	0.426924	0.659694	0.821126	0.835275	0.66066	0.494139	0.43063	0.421529	0.415924	0.407327	0.398223	0.386609	0.383225	0.382545	0.396361	0.391586	0.400385	0.410547	0.401754	0.379876	0.350876	0.309678	0.255459	0.194457	0.117288	0.0456084	-0.0272869	-0.0938458	-0.175541	-0.210465	-0.251975	-0.262437	-0.286394	-0.290253
4	-0.0304139	-0.0315007	-0.0841286	-0.116271	-0.145057	-0.17566	-0.178064	-0.177133	-0.135629	-0.103133	0.011322	0.178758	0.42363	0.591234	0.7733	0.882113	0.966701	1.05583	1.1041	0.884206	0.716636	0.541461	0.408369	0.35645	0.337406	0.335681	0.339292	0.347447	0.355407	0.367976	0.364646	0.352097	0.350975	0.33518	0.330337	0.328335	0.353243	0.314958	0.282108	0.268557	0.22646	0.190989	0.114576	0.0217458	-0.0347597	-0.0804364	-0.115175	-0.154137	-0.173873
5	-0.019128	-0.0570541	-0.0875606	-0.11692	-0.135169	-0.142507	-0.144875	-0.134183	-0.144347	-0.126387	-0.0802979	-0.0468721	0.00552304	0.0941897	0.190673	0.276153	0.367743	0.514123	0.623565	0.743453	0.709375	0.635074	0.598499	0.587669	0.586448	0.58652	0.588632	0.593533	0.587967	0.570629	0.544132	0.509304	0.470988	0.430967	0.367395	0.311044	0.259307	0.192116	0.136939	0.0758497	0.0421613	-0.0150072	-0.0500674	-0.105988	-0.156728	-0.208764	-0.216457	-0.232615	-0.254053
6	0.111114	0.0954161	0.0601457	0.0163071	-0.0168379	-0.067895	-0.120659	-0.171428	-0.176733	-0.192811	-0.174336	-0.108722	-0.0164504	0.0793048	0.177045	0.271641	0.429164	0.53496	0.693118	0.88439	0.877059	0.788116	0.754898	0.735381	0.71952	0.706727	0.695434	0.689167	0.687185	0.677585	0.665951	0.64734	0.638888	0.623499	0.573553	0.544229	0.507985	0.456903	0.393277	0.340117	0.271729	0.199352	0.122755	0.0485178	-0.0103426	-0.0649043	-0.123904	-0.175339	-0.199215
7	-0.103108	-0.10805	-0.142748	-0.127713	-0.115571	-0.111135	-0.129539	-0.116659	-0.115818	-0.0940699	-0.0560711	-0.00852897	0.0729833	0.0998782	0.122528	0.188343	0.229746	0.322775	0.501034	0.869871	0.787537	0.652608	0.608213	0.574906	0.543169	0.536509	0.540571	0.558384	0.575279	0.581807	0.597606	0.59649	0.574979	0.56171	0.52608	0.471575	0.440737	0.399896	0.345653	0.306371	0.246274	0.183534	0.120772	0.0747358	0.0245079	-0.0192781	-0.0493287	-0.0709841	-0.0896513
8	-0.0142245	-0.0541909	-0.0767915	-0.120744	-0.142765	-0.196438	-0.213806	-0.202926	-0.18718	-0.142677	-0.0419314	0.113513	0.294607	0.447104	0.548963	0.726495	0.990701	1.11169	1.00921	0.658637	0.464049	0.411174	0.405125	0.40415	0.405071	0.40296	0.405602	0.411596	0.415627	0.42105	0.422196	0.399561	0.374727	0.347901	0.322667	0.335879	0.34305	0.320077	0.312621	0.227865	0.139288	0.0841368	0.0188367	-0.0576146	-0.0901557	-0.125779	-0.16298	-0.183979	-0.212312
9	-0.0597449	-0.107725	-0.140008	-0.176611	-0.190634	-0.189426	-0.175428	-0.187204	-0.165878	-0.141937	-0.10645	-0.0904954	-0.0382376	-0.0679483	0.0335444	0.0681496	0.1355	0.291052	0.559245	0.985818	1.06807	0.919371	0.879889	0.869194	0.854826	0.846908	0.843605	0.842484	0.840082	0.836657	0.837476	0.825877	0.804614	0.768024	0.70327	0.645067	0.58469	0.521359	0.460722	0.407281	0.354652	0.32202	0.246849	0.159626	0.071851	0.00381481	-0.0585992	-0.105783	-0.138074
10	0.0505573	0.00584625	-0.0170884	-0.0413873	-0.0549847	-0.0752304	-0.0640207	-0.0547467	-0.0658189	-0.0697916	-0.0235125	0.0578123	0.148426	0.218039	0.226456	0.267811	0.374616	0.469478	0.644137	0.929164	0.916647	0.823848	0.765546	0.759607	0.764235	0.771735	0.777926	0.784764	0.787708	0.791146	0.781724	0.774477	0.746114	0.715868	0.677461	0.633327	0.583265	0.518024	0.456133	0.385224	0.321462	0.246258	0.157951	0.0760971	-0.0174185	-0.0894828	-0.171599	-0.190351	-0.233513
Tone 2
Speaker ID
1	0.0645404	0.0810286	0.0659267	0.0505216	0.0363316	0.0185598	0.0222248	0.0358855	0.0689888	0.10575	0.118604	0.15612	0.159698	0.171396	0.145631	0.138352	0.14122	0.142197	0.00680699	-0.179072	-0.330324	-0.4365	-0.528525	-0.553213	-0.54027	-0.49582	-0.42936	-0.357135	-0.276065	-0.189796	-0.117649	-0.0463948	0.03469	0.111774	0.153678	0.190734	0.216395	0.224431	0.21602	0.210173	0.182284	0.163511	0.136252	0.0829888	0.0450161	-0.00837169	-0.0636665	-0.0969329	-0.100501
2	0.172331	0.165633	0.147869	0.137942	0.116748	0.0910568	0.0704915	0.0461109	0.0212832	0.0188322	0.0293781	0.0755851	0.087005	0.108124	0.12303	0.128735	0.120837	0.112655	-0.00219517	-0.118037	-0.179062	-0.238678	-0.263203	-0.23928	-0.199158	-0.143738	-0.0841184	-0.024577	0.0172521	0.0953245	0.153191	0.194883	0.245359	0.234222	0.275307	0.270878	0.250089	0.217661	0.180415	0.136058	0.0648929	0.0138371	-0.0203574	-0.0321514	-0.0571984	-0.0777166	-0.0680939	-0.0703092	-0.0657917
3	0.151231	0.14005	0.128174	0.125286	0.1167	0.104629	0.0909987	0.0934523	0.0917926	0.0635292	0.0477841	0.0401828	0.0578617	0.107821	0.157803	0.188656	0.226034	0.207018	0.0803591	-0.157956	-0.255434	-0.359356	-0.395927	-0.401633	-0.391784	-0.364506	-0.323809	-0.270488	-0.210063	-0.131959	-0.061476	0.0141507	0.09162	0.135998	0.188501	0.224055	0.232629	0.22276	0.191442	0.154827	0.136624	0.123629	0.100617	0.0536129	0.00801714	-0.0237929	-0.0380842	-0.0735179	-0.0606221
4	-0.00222153	-0.00871243	0.003332	-0.000287607	0.00474407	-0.00240576	-0.0209614	-0.0443614	-0.0125571	0.0184357	0.0763082	0.105368	0.154193	0.242799	0.259251	0.276434	0.271515	0.239021	0.145338	-0.119031	-0.422815	-0.488689	-0.565295	-0.615123	-0.625154	-0.609965	-0.57104	-0.521975	-0.461328	-0.395844	-0.326541	-0.249879	-0.177928	-0.0949973	-0.00832504	0.0520016	0.122626	0.167947	0.222391	0.236632	0.237673	0.247437	0.235044	0.187305	0.14683	0.111149	0.071153	0.0261298	0.00792967
5	0.148178	0.145011	0.142956	0.11423	0.129183	0.112751	0.106726	0.096819	0.0924363	0.0925265	0.0683975	0.0487082	0.0429378	0.0433165	0.0150244	-0.00843366	-0.0344745	-0.0694665	-0.0768084	-0.0958789	-0.159747	-0.247103	-0.287733	-0.284542	-0.252436	-0.214471	-0.164067	-0.108143	-0.0553854	0.000266268	0.0526454	0.0919789	0.126874	0.155371	0.19728	0.20678	0.228505	0.217928	0.208137	0.196253	0.191139	0.165432	0.143697	0.0871192	0.0516466	0.0340879	0.0114344	-0.00446683	-0.024093
6	0.207196	0.20665	0.19876	0.174851	0.141137	0.137503	0.125352	0.121389	0.127817	0.130384	0.125061	0.137871	0.146664	0.136577	0.133472	0.125178	0.0786438	0.0357234	-0.071739	-0.170687	-0.284071	-0.430596	-0.528194	-0.581329	-0.606437	-0.603294	-0.573364	-0.524587	-0.455579	-0.38265	-0.310998	-0.2416	-0.1686	-0.0904032	-0.00821548	0.0716938	0.153556	0.205709	0.235287	0.265138	0.274073	0.258432	0.235767	0.184397	0.138672	0.0925428	0.0371694	0.00695007	-0.0264962
7	-0.0162962	-0.0394683	-0.0252217	-0.0358474	-0.0429991	-0.0334099	-0.0363789	-0.0299976	-0.0198506	0.031329	0.0613554	0.0494988	0.0244181	-0.0249113	-0.0725414	-0.106093	-0.173035	-0.243453	-0.285796	-0.291925	-0.313121	-0.453487	-0.532385	-0.587469	-0.59491	-0.584519	-0.524048	-0.454544	-0.37937	-0.291444	-0.21112	-0.145521	-0.0897457	-0.0110556	0.0471846	0.118546	0.143243	0.162783	0.171758	0.162513	0.154864	0.173413	0.171344	0.152338	0.109482	0.0893795	0.0409982	0.015904	0.00472877
8	0.113021	0.0787318	0.056035	0.0101925	0.011891	-0.00253097	0.00110184	0.00611389	0.0413617	0.0808611	0.140969	0.192015	0.264686	0.257651	0.267064	0.258723	0.216536	0.146673	0.0758644	-0.175823	-0.33411	-0.439316	-0.476231	-0.492179	-0.484726	-0.458694	-0.413797	-0.355923	-0.285842	-0.213314	-0.152871	-0.0648182	0.000982571	0.0683819	0.125362	0.186957	0.242208	0.281521	0.255341	0.209126	0.154953	0.11923	0.0581648	0.0218596	0.00525835	-0.0188484	-0.0293828	-0.0239312	-0.02749
9	0.099134	0.0937881	0.0894088	0.0802955	0.0795392	0.0703471	0.0824302	0.10275	0.0904542	0.0898526	0.0764228	0.0550511	0.0294092	-0.00140336	-0.0418227	-0.0557738	-0.0784296	-0.138469	-0.180645	-0.195504	-0.147744	-0.292647	-0.409809	-0.479974	-0.528183	-0.54654	-0.54159	-0.507751	-0.450291	-0.380934	-0.314183	-0.228454	-0.155357	-0.0939261	-0.0415121	0.0330609	0.110233	0.178502	0.246295	0.294163	0.332972	0.334339	0.340445	0.319175	0.285852	0.222095	0.151801	0.11092	0.0594029
10	0.133131	0.120288	0.110793	0.13703	0.148041	0.164145	0.168495	0.175262	0.196268	0.210346	0.229422	0.246521	0.254791	0.246111	0.204041	0.180708	0.123632	0.0314606	-0.062505	-0.0753131	-0.128195	-0.257914	-0.378054	-0.457138	-0.498391	-0.510653	-0.502758	-0.471347	-0.430022	-0.376082	-0.32236	-0.256237	-0.188416	-0.123228	-0.0552063	0.00861204	0.0645914	0.123453	0.14855	0.182086	0.20115	0.199358	0.198778	0.18834	0.163046	0.126456	0.0857303	0.0293964	-0.0147871
Tone 3
Speaker ID
1	0.352573	0.343577	0.375147	0.378124	0.383152	0.392599	0.384801	0.382546	0.382902	0.404966	0.422034	0.437939	0.487115	0.486164	0.465038	0.493166	0.502798	0.484223	0.421382	0.235711	-0.0516322	-0.294177	-0.459284	-0.584487	-0.663347	-0.722515	-0.761446	-0.780641	-0.798263	-0.789764	-0.773446	-0.736982	-0.674396	-0.656626	-0.592807	-0.496623	-0.422391	-0.36371	-0.247309	-0.132546	-0.0861133	-0.0399733	-0.00253615	0.0102403	0.0149359	0.0116389	0.00240766	-0.00210021	-0.0100866
2	0.334165	0.375062	0.399987	0.397837	0.402693	0.391421	0.38091	0.396302	0.420123	0.397009	0.381568	0.415898	0.442575	0.437917	0.462638	0.45194	0.41242	0.346187	0.279249	0.0943828	-0.102766	-0.295368	-0.408157	-0.511116	-0.614674	-0.720079	-0.790053	-0.841314	-0.856212	-0.862286	-0.832284	-0.799821	-0.735288	-0.67733	-0.558277	-0.405384	-0.301279	-0.261445	-0.228609	-0.207809	-0.186366	-0.139928	-0.115931	-0.126336	-0.118266	-0.10102	-0.142004	-0.143202	-0.125111
3	0.303659	0.332056	0.34321	0.356421	0.33829	0.365622	0.375076	0.389277	0.376406	0.375724	0.359186	0.355231	0.374039	0.387343	0.388222	0.396065	0.462752	0.488449	0.394095	0.152248	-0.0804838	-0.268219	-0.403451	-0.548752	-0.680035	-0.773532	-0.830407	-0.860158	-0.868238	-0.884903	-0.852189	-0.813316	-0.701659	-0.58842	-0.457587	-0.345269	-0.228774	-0.153042	-0.0855829	-0.0361433	-0.00238164	0.0224878	0.0160215	0.0177119	-0.0328922	-0.012115	0.00778209	0.0251549	0.0310559
4	0.160167	0.182783	0.158632	0.12904	0.127363	0.109333	0.115506	0.101674	0.130105	0.15233	0.173839	0.163429	0.209732	0.236135	0.275163	0.331236	0.353871	0.410078	0.371461	0.147612	-0.15371	-0.285318	-0.43429	-0.577053	-0.683943	-0.768312	-0.803369	-0.80193	-0.775509	-0.723364	-0.639523	-0.607412	-0.562059	-0.491364	-0.314752	-0.164402	-0.0856483	-0.0690015	0.0508361	0.00339823	0.0153669	-0.0212366	-0.0429699	-0.0320206	-0.0148195	-0.0560071	-0.0678971	-0.0614312	-0.0397069
5	0.369139	0.393894	0.425248	0.471091	0.492341	0.4799	0.50487	0.503689	0.513077	0.519388	0.536304	0.53774	0.505882	0.543315	0.520049	0.498913	0.432798	0.36673	0.240143	0.0970146	-0.123059	-0.357743	-0.543652	-0.692211	-0.830836	-0.922007	-0.986586	-1.01123	-1.02332	-1.0084	-0.994669	-0.954223	-0.910564	-0.795742	-0.691266	-0.605122	-0.500285	-0.416766	-0.315814	-0.266606	-0.197286	-0.161066	-0.11398	-0.0906284	-0.0833337	-0.0791394	-0.0643207	-0.0773245	-0.0783646
6	0.371941	0.36409	0.371875	0.377041	0.387302	0.37957	0.382429	0.380769	0.404355	0.411654	0.421495	0.420945	0.433621	0.404888	0.400849	0.396855	0.416294	0.399523	0.366316	0.339021	0.16412	-0.0603087	-0.251214	-0.426373	-0.580849	-0.721472	-0.840825	-0.937002	-0.992718	-1.02116	-1.02358	-1.00352	-0.913604	-0.824114	-0.70436	-0.595289	-0.427322	-0.272268	-0.205695	-0.155848	-0.121374	-0.0987331	-0.0878572	-0.0675188	-0.0544341	-0.060374	-0.0631871	-0.0668377	-0.0718783
7	0.196904	0.201678	0.202252	0.209982	0.233512	0.237027	0.235607	0.265859	0.287295	0.307052	0.318899	0.344207	0.358693	0.362367	0.355869	0.334069	0.295784	0.267153	0.21372	0.186844	0.0484519	-0.221262	-0.401026	-0.593463	-0.736827	-0.845404	-0.925434	-0.960574	-1.00257	-0.990401	-0.967968	-0.972069	-0.904437	-0.854344	-0.789497	-0.680072	-0.561743	-0.50709	-0.398493	-0.335935	-0.267318	-0.203753	-0.193952	-0.20472	-0.190638	-0.156906	-0.143274	-0.161654	-0.155563
8	0.303881	0.297629	0.271248	0.243646	0.24502	0.245094	0.244235	0.268444	0.296176	0.311558	0.344773	0.356579	0.39556	0.447294	0.526728	0.632992	0.683049	0.716977	0.59385	0.218392	-0.142517	-0.389984	-0.548295	-0.725249	-0.871619	-1.01493	-1.11791	-1.15881	-1.15854	-1.10025	-1.015	-0.912011	-0.710666	-0.558099	-0.314924	-0.228886	-0.16527	-0.105496	-0.0319523	-0.00363001	-0.00176292	-0.0800381	-0.0996006	-0.111637	-0.158814	-0.165281	-0.176198	-0.188977	-0.152856
9	0.27905	0.291727	0.305015	0.317102	0.312119	0.331379	0.355772	0.370678	0.384082	0.399946	0.384251	0.376389	0.355937	0.32988	0.308689	0.294846	0.312958	0.349071	0.391485	0.378292	0.298052	0.00643369	-0.218857	-0.416818	-0.62157	-0.809423	-0.973088	-1.06637	-1.14117	-1.15783	-1.08786	-1.05592	-1.00948	-0.915935	-0.821827	-0.689176	-0.541817	-0.443689	-0.340206	-0.245063	-0.158526	-0.110269	-0.0664523	-0.0731414	-0.042752	-0.0341113	-0.0166687	-0.00895228	-0.0284459
10	0.240117	0.246881	0.260535	0.274693	0.317981	0.332264	0.355674	0.38763	0.414974	0.449308	0.461046	0.456005	0.473649	0.460319	0.439511	0.471534	0.442278	0.438594	0.394613	0.346846	0.194965	-0.0153317	-0.213568	-0.383637	-0.524411	-0.652241	-0.75145	-0.827985	-0.858963	-0.868855	-0.85923	-0.842414	-0.820132	-0.764366	-0.701155	-0.622673	-0.538318	-0.454148	-0.364873	-0.269642	-0.181488	-0.163948	-0.146108	-0.136063	-0.110947	-0.100847	-0.091195	-0.104957	-0.0994157
Tone 4
Speaker ID
1	0.171223	0.133869	0.119308	0.0889895	0.0700969	0.0604002	0.0266262	0.014971	0.00371804	0.0158056	0.0509556	0.079815	0.138239	0.184116	0.23741	0.291962	0.327073	0.460248	0.577495	0.696223	0.653026	0.537605	0.438423	0.339591	0.232548	0.115711	-0.0027014	-0.105147	-0.194678	-0.281217	-0.352025	-0.401774	-0.440193	-0.437194	-0.430538	-0.442052	-0.426066	-0.415962	-0.392419	-0.389199	-0.335654	-0.302421	-0.297567	-0.286709	-0.284816	-0.284717	-0.273492	-0.253212	-0.234995
2	0.175692	0.173944	0.15029	0.143393	0.145481	0.15397	0.145479	0.135588	0.156391	0.1564	0.158623	0.18612	0.227053	0.26423	0.317798	0.360634	0.437953	0.488828	0.50503	0.507405	0.462249	0.375434	0.314027	0.25652	0.184358	0.0986141	0.0187786	-0.056815	-0.120455	-0.176027	-0.225802	-0.24177	-0.26514	-0.265151	-0.255171	-0.257773	-0.296657	-0.307535	-0.296333	-0.321849	-0.323774	-0.332801	-0.302199	-0.302298	-0.299439	-0.260096	-0.202735	-0.148761	-0.138925
3	0.181218	0.17287	0.160034	0.152812	0.141562	0.133772	0.126208	0.115013	0.100845	0.0867377	0.0987342	0.11338	0.142673	0.201301	0.25675	0.335289	0.428567	0.542177	0.619727	0.672805	0.600011	0.53255	0.482158	0.403009	0.306633	0.188541	0.0681022	-0.0424924	-0.133732	-0.19989	-0.255091	-0.282364	-0.29826	-0.289894	-0.273244	-0.246224	-0.215263	-0.207393	-0.209585	-0.187664	-0.201272	-0.204037	-0.215766	-0.238085	-0.223975	-0.216709	-0.222424	-0.19885	-0.193634
4	0.0848969	0.102926	0.0728267	0.0550565	0.0336619	0.0250586	0.015614	0.0233031	0.0261172	0.0388457	0.0627608	0.131188	0.194207	0.243478	0.318691	0.357397	0.439179	0.536468	0.665305	0.696889	0.752473	0.659376	0.508467	0.40146	0.290635	0.178423	0.0724056	-0.0321458	-0.130679	-0.213901	-0.278008	-0.342035	-0.390021	-0.435443	-0.430271	-0.367123	-0.33021	-0.244327	-0.159349	-0.142437	-0.141841	-0.143764	-0.0978312	-0.137562	-0.145629	-0.147127	-0.16816	-0.146785	-0.160565
5	0.0648969	0.0628983	0.0538196	0.0412227	0.0396236	0.0425841	0.0469147	0.0608449	0.0809938	0.0944441	0.112495	0.162989	0.202052	0.234661	0.278511	0.300344	0.36997	0.463813	0.589604	0.695706	0.719143	0.661069	0.588272	0.50431	0.39579	0.288819	0.181639	0.0763779	-0.0182899	-0.104458	-0.175993	-0.215775	-0.241894	-0.225732	-0.253833	-0.266125	-0.286036	-0.259063	-0.240563	-0.248396	-0.24296	-0.259741	-0.282101	-0.27357	-0.263531	-0.246664	-0.251126	-0.253487	-0.242765
6	0.165796	0.150386	0.136281	0.121187	0.104612	0.0897602	0.067267	0.0650187	0.0431693	0.0406441	0.0353514	0.046645	0.0692982	0.098348	0.158776	0.222951	0.310531	0.452927	0.58555	0.825752	0.932091	0.875524	0.801882	0.71978	0.611757	0.48877	0.351803	0.210327	0.0715824	-0.0609287	-0.179715	-0.265351	-0.340643	-0.383223	-0.392623	-0.357054	-0.332773	-0.285409	-0.251529	-0.239861	-0.246595	-0.245208	-0.259015	-0.265271	-0.273748	-0.267251	-0.267341	-0.266933	-0.257391
7	0.0283482	-0.0049746	-0.0206994	-0.000262211	-0.01501	-0.00938764	-0.00631484	0.00755998	0.0336081	0.0618697	0.101332	0.11576	0.134541	0.161982	0.186368	0.214755	0.228652	0.312598	0.432814	0.775253	0.863855	0.77234	0.716284	0.629505	0.535418	0.439109	0.335124	0.225209	0.134023	0.0380792	-0.0484105	-0.136906	-0.200947	-0.264353	-0.295266	-0.336572	-0.335067	-0.349063	-0.330879	-0.313103	-0.274705	-0.27955	-0.274969	-0.272503	-0.279797	-0.278435	-0.258984	-0.253034	-0.258895
8	0.165556	0.145675	0.117619	0.102213	0.0526281	0.0171678	0.000864853	-0.00582871	-0.0128962	0.0296106	0.0548476	0.0964144	0.138213	0.200744	0.301016	0.448005	0.620813	0.729941	0.784286	0.693429	0.551767	0.45224	0.40471	0.324221	0.216266	0.109663	0.012222	-0.0820382	-0.156973	-0.211239	-0.229191	-0.243376	-0.202411	-0.161459	-0.136433	-0.112485	-0.115433	-0.112178	-0.111488	-0.116172	-0.157219	-0.213185	-0.234018	-0.253385	-0.263311	-0.28529	-0.285488	-0.268707	-0.248789
9	0.132189	0.102576	0.0844012	0.0673582	0.061132	0.0542844	0.0519618	0.0587154	0.0832261	0.0911037	0.105211	0.13004	0.145493	0.151576	0.162853	0.189164	0.240027	0.334551	0.492963	0.790223	1.08965	0.979668	0.886472	0.789583	0.669721	0.526863	0.369768	0.207186	0.0480892	-0.102298	-0.235394	-0.350184	-0.430813	-0.482359	-0.509932	-0.516321	-0.502896	-0.474975	-0.427355	-0.384154	-0.351969	-0.327844	-0.312104	-0.27869	-0.265593	-0.259116	-0.273295	-0.265526	-0.263134
10	0.0593097	0.0649689	0.0440628	0.0544617	0.0671442	0.0747931	0.0783394	0.0963034	0.11297	0.115415	0.131251	0.151131	0.168291	0.197836	0.210467	0.21618	0.23006	0.272294	0.424129	0.767766	0.878322	0.799942	0.714076	0.642344	0.557429	0.456072	0.340844	0.215237	0.0846395	-0.0436431	-0.16591	-0.257761	-0.337341	-0.387799	-0.398999	-0.418123	-0.396644	-0.36716	-0.335621	-0.323368	-0.306697	-0.308547	-0.286341	-0.2931	-0.296679	-0.304378	-0.298218	-0.299376	-0.301995
[truncated: 11 more columns]

## Sheet: Fig 1 K
Mean pitch change contours (speaker x time)
Tone 1
Speaker ID
1	-2.2441	-2.30966	-2.31097	-2.30756	-2.29079	-2.21723	-2.35932	-2.40066	-2.24164	-2.15851	-1.93709	-1.83788	-1.85044	-1.69416	-1.84169	-1.50555	-0.766718	0.593177	1.6121	1.55407	-0.256034	-1.0496	-0.385425	-0.257687	-0.236333	-0.0269339	0.0735784	0.0757155	-0.0277154	-0.214164	-0.540212	-0.885105	-1.2613	-1.89266	-2.49436	-3.20185	-3.80533	-3.88198	-3.89666	-4.06292	-4.26605	-4.14711	-4.03243	-3.97013	-3.75722	-3.60048	-3.33273	-2.95385	-2.71109
2	-1.35968	-1.54485	-1.72961	-1.81394	-1.72642	-1.85326	-1.92934	-1.92657	-1.87002	-1.74678	-1.60334	-1.54221	-1.43795	-1.55439	-1.44695	-1.02733	-0.140396	1.01473	1.88149	1.58093	0.491069	-0.136618	0.16616	0.252078	0.0610843	-0.168753	-0.326354	-0.581664	-0.76346	-1.11494	-1.31974	-1.36351	-1.45565	-1.93433	-2.44983	-2.70242	-2.99047	-3.35614	-3.55259	-3.41604	-3.19663	-3.16937	-2.97709	-2.43601	-2.00916	-1.98822	-1.83267	-1.65079	-1.29971
3	-1.8016	-1.83384	-1.94991	-1.97131	-1.97526	-1.99046	-1.7913	-1.60898	-1.35024	-1.21561	-1.25651	-1.25893	-1.14606	-0.945345	-0.233989	0.31399	0.780039	1.38933	1.4033	0.415687	-0.237141	-0.0626907	0.0975612	-0.165153	-0.316604	-0.391624	-0.432597	-0.425417	-0.405267	-0.433208	-0.547819	-0.767099	-1.15675	-1.44714	-1.63888	-1.8863	-2.2264	-2.70241	-2.94583	-3.34802	-3.52163	-3.3958	-3.38927	-3.42546	-3.29882	-3.07004	-2.71044	-2.09874	-1.58761
4	-1.60049	-1.57033	-1.66867	-1.7321	-1.66528	-1.6097	-1.61656	-1.52653	-1.46041	-1.42469	-1.43738	-1.33113	-1.24035	-0.909213	-0.948602	-0.546067	0.142183	1.1779	1.67028	0.766019	-1.27295	-1.82182	-0.867739	-0.567696	-0.517145	-0.161891	0.0682012	0.196923	0.152201	-0.0585611	-0.27877	-0.492751	-0.67957	-0.847338	-0.975463	-1.31684	-1.55067	-1.95324	-2.38887	-2.48343	-2.77883	-3.14523	-3.23715	-3.10627	-3.01879	-3.03397	-2.71066	-2.39699	-2.02472
5	-1.74291	-1.86722	-1.91382	-1.7606	-1.75209	-1.74395	-1.7876	-1.95583	-1.92262	-1.91572	-1.94972	-1.80257	-1.73654	-1.63695	-1.33176	-0.751159	0.505822	1.97505	2.4874	1.61879	0.117093	-0.484678	-0.463976	-0.2147	-0.0756564	0.0272476	0.0775624	-0.0142136	-0.295678	-0.693164	-1.00897	-1.32722	-1.65108	-2.12186	-2.58695	-3.00086	-3.16113	-3.2674	-3.16322	-3.05793	-2.98847	-2.81534	-2.81066	-2.78493	-2.59589	-2.44636	-2.33147	-1.97218	-1.91004
6	-2.11029	-2.24636	-2.4453	-2.53472	-2.5274	-2.40102	-2.19999	-1.96301	-1.64766	-1.41683	-1.07501	-0.951373	-0.560428	-0.672701	-1.0163	-0.568043	-0.546985	0.23043	1.20529	1.60969	0.433777	-0.777257	-0.580599	-0.631269	-0.513356	-0.428559	-0.332923	-0.208115	-0.203773	-0.239554	-0.339106	-0.431744	-0.579801	-0.872968	-1.1873	-1.47355	-1.90394	-2.48506	-2.9893	-3.52094	-3.70633	-3.84422	-3.75759	-3.60076	-3.57854	-3.45542	-3.16053	-2.86514	-2.74233
7	-2.15065	-2.08005	-1.78638	-1.54232	-1.38638	-1.19457	-1.2116	-1.28306	-1.41463	-1.32354	-1.32388	-1.32786	-1.6612	-2.10309	-1.96262	-1.53414	-0.41067	1.53164	3.09951	2.78742	1.39268	-0.047312	-1.02127	-1.17298	-0.84219	-0.441266	-0.0136873	0.293381	0.329396	0.231401	-0.0596	-0.525197	-0.972623	-1.33463	-1.61684	-2.07292	-2.57671	-2.86691	-3.20534	-3.37269	-3.70681	-3.95105	-3.67361	-3.47148	-3.39663	-3.37625	-3.13639	-2.94695	-2.62964
8	-2.67835	-2.81306	-2.47848	-2.17803	-1.81212	-1.47677	-1.1888	-0.779292	-0.444927	-0.181013	0.242202	0.0328764	-0.0285359	-0.245145	-0.157211	0.716931	1.4333	0.919197	-1.68877	-5.49171	-6.1835	-2.88348	-0.396187	-0.0801467	-0.0172047	0.0725734	0.152622	0.17906	0.16829	-0.04959	-0.449121	-0.923492	-1.36231	-1.57772	-1.61759	-1.9115	-2.07867	-2.67816	-3.20018	-3.35205	-3.58763	-3.72481	-3.61087	-3.28103	-3.32057	-2.97037	-2.7486	-2.42784	-2.28276
9	-2.12448	-1.95708	-1.83544	-1.67013	-1.37382	-1.14021	-0.926592	-0.76771	-0.643721	-0.562213	-0.516481	-0.577706	-0.633923	-0.861931	-1.01732	-0.826456	-0.184964	0.550925	1.38594	1.62543	0.571051	-0.312205	-0.741174	-0.492195	-0.258726	-0.190306	-0.102908	-0.0115688	0.0204909	0.0182273	-0.0395619	-0.204807	-0.426078	-0.695958	-0.92136	-1.15983	-1.46856	-1.77736	-2.22272	-2.61909	-2.95348	-3.12276	-3.27445	-3.29256	-3.21097	-2.9961	-2.87991	-2.51197	-2.28789
10	-1.76652	-1.91932	-1.94822	-1.86577	-1.63892	-1.48042	-1.29563	-1.11533	-1.01955	-0.849315	-0.6374	-0.479973	-0.421379	-0.548654	-0.544663	-0.225043	0.106768	1.08398	1.86732	1.54241	0.726679	-0.160046	-0.370993	-0.146442	0.0388396	0.160415	0.19447	0.202307	0.130117	0.0248008	-0.0973738	-0.242262	-0.436169	-0.675223	-0.977545	-1.31077	-1.63076	-2.1124	-2.60962	-3.08719	-3.36196	-3.41359	-3.42128	-3.45971	-3.37029	-3.25378	-2.90924	-2.67809	-2.41039
Tone 2
Speaker ID
1	-1.69735	-1.66647	-1.62338	-1.61976	-1.53773	-1.61692	-1.5664	-1.79184	-1.72869	-1.62548	-2.00878	-2.1551	-2.45787	-2.74361	-2.88886	-2.94155	-3.03904	-2.86282	-2.6146	-2.33651	-2.37124	-1.7674	-0.988772	0.145158	0.918001	1.84134	2.62041	3.0901	3.37848	3.40616	3.23163	2.83359	2.36375	1.89812	1.33279	0.594196	-0.0213894	-0.612288	-1.13723	-1.74663	-2.26979	-2.82002	-2.94519	-2.99808	-3.19488	-3.30234	-3.38118	-3.19553	-2.95692
2	-1.00601	-1.02221	-1.08027	-1.37371	-1.62959	-1.63682	-1.85292	-1.81457	-1.76966	-1.80902	-1.96554	-1.96723	-1.85932	-1.54883	-1.72821	-1.87931	-1.86186	-1.6859	-1.44028	-1.2208	-1.00841	-0.615426	0.0435459	1.10681	1.75821	2.04749	2.05659	1.98327	1.88332	1.82028	1.50833	0.839874	0.165071	-0.405478	-0.842614	-1.26983	-1.62984	-2.12014	-2.38605	-2.64873	-2.60487	-2.55478	-2.56572	-2.2831	-1.9463	-1.74043	-1.60924	-1.52102	-1.6664
3	-1.18581	-1.35544	-1.40063	-1.49096	-1.50009	-1.39155	-1.40215	-1.38763	-1.43282	-1.64615	-1.89926	-1.92316	-1.89544	-1.90909	-2.0016	-2.20286	-2.1909	-2.38632	-2.49721	-2.47952	-1.97924	-1.27771	-0.641074	-0.00841374	0.532182	1.16709	1.66174	2.03221	2.36682	2.47543	2.4666	2.3293	2.24055	1.90304	1.28867	0.658846	-0.124611	-0.896517	-1.46641	-1.77261	-1.92768	-2.11309	-2.38729	-2.44002	-2.41076	-2.29305	-2.17939	-2.14767	-2.0449
4	-1.5975	-1.72469	-1.63709	-1.55755	-1.41976	-1.46526	-1.56926	-1.6493	-1.69869	-1.89764	-1.9381	-1.92372	-1.95658	-1.85733	-1.65932	-1.70761	-1.65842	-1.54679	-1.51179	-1.42431	-1.47481	-1.46192	-1.26062	-0.893442	-0.219463	0.697566	1.4967	2.08584	2.47579	2.61634	2.63234	2.54606	2.49625	2.41661	2.20868	1.8737	1.447	0.963846	0.380576	-0.198799	-0.595466	-1.36664	-1.86982	-2.09441	-2.37256	-2.52572	-2.40516	-2.27385	-2.14795
5	-1.34678	-1.20983	-1.16988	-1.18576	-1.33219	-1.35785	-1.3759	-1.47805	-1.59471	-1.57825	-1.6128	-1.69024	-1.82102	-1.80934	-1.71365	-1.55341	-1.32404	-1.02217	-0.902886	-0.762422	-0.729569	-0.48276	0.0355232	0.615765	1.01686	1.35393	1.60923	1.79923	1.80625	1.62456	1.42424	1.14744	0.791131	0.373663	-0.0604554	-0.623584	-1.11563	-1.73502	-2.28335	-2.4072	-2.19296	-2.38854	-2.43733	-2.41639	-2.23878	-2.00797	-1.7634	-1.79496	-1.86088
6	-1.61763	-1.73203	-1.77232	-1.79344	-1.82214	-1.66274	-1.55608	-1.5119	-1.59964	-1.7019	-1.69312	-1.76883	-1.87557	-1.85868	-1.9803	-2.02549	-2.20545	-2.37429	-2.41114	-2.66606	-3.21793	-3.31264	-2.6346	-1.75277	-0.765454	0.165737	1.01905	1.71307	2.27869	2.64539	2.84062	2.85627	2.83578	2.65622	2.38898	1.986	1.464	0.679569	-0.052085	-0.891078	-1.59015	-2.25994	-2.54254	-2.7102	-2.81211	-2.89744	-2.80374	-2.69651	-2.56817
7	-1.94657	-1.78078	-1.68101	-1.70815	-1.75292	-1.71066	-1.68303	-1.70403	-1.61871	-1.55649	-1.57214	-1.51851	-1.70187	-2.07359	-2.13378	-2.07784	-2.08484	-1.90416	-1.76765	-1.8481	-1.93209	-1.84555	-1.73856	-1.28128	-0.468095	0.596444	1.54923	2.22502	2.7251	2.81676	2.68671	2.4586	2.27827	2.17075	1.80612	1.20379	0.517294	-0.160805	-0.902399	-1.4736	-1.95138	-2.19438	-2.50898	-2.6052	-2.75954	-3.00135	-3.05493	-2.7343	-2.43399
8	-2.26048	-2.33918	-2.32632	-2.08245	-1.9617	-1.58238	-1.2695	-1.10428	-0.946892	-0.895297	-0.842404	-1.13947	-1.21736	-1.3587	-1.50562	-1.64073	-1.83073	-2.05794	-2.38325	-3.00522	-3.02296	-2.26958	-1.26431	-0.553006	0.186155	0.994295	1.72341	2.28769	2.57904	2.55802	2.43285	2.21021	1.944	1.68383	1.04133	0.349179	-0.517267	-1.46987	-2.09972	-2.49395	-2.86238	-3.1058	-2.91291	-2.68065	-2.43098	-2.16952	-2.07551	-1.86285	-1.77425
9	-1.7523	-1.57297	-1.4244	-1.34061	-1.35654	-1.21392	-1.08541	-1.0109	-0.943003	-0.994049	-1.06061	-1.01506	-1.0388	-1.06486	-1.18652	-1.18127	-1.17566	-1.17459	-1.1328	-1.11177	-1.19651	-1.41676	-1.68783	-1.68069	-1.07937	-0.378639	0.258931	0.877836	1.36837	1.75001	1.99239	2.08408	2.0304	1.98763	2.0116	1.89737	1.45533	1.01049	0.41975	-0.203196	-0.760627	-1.50774	-1.95318	-2.28476	-2.48501	-2.56238	-2.51948	-2.38737	-2.27461
10	-1.70668	-1.60982	-1.46672	-1.24768	-1.11787	-1.11126	-1.06719	-0.951316	-0.909494	-0.840231	-0.857309	-0.962666	-1.20886	-1.42981	-1.41588	-1.5064	-1.57413	-1.60397	-1.6039	-1.70327	-1.86559	-1.87833	-1.97431	-1.79324	-1.16719	-0.399552	0.296056	0.879706	1.36513	1.76683	1.99701	2.11587	2.1404	2.13956	1.96439	1.686	1.376	0.90556	0.268903	-0.351661	-0.860361	-1.3052	-1.76212	-2.03093	-2.21688	-2.20894	-2.21669	-2.2741	-2.32634
Tone 3
Speaker ID
1	-0.869911	-0.931414	-0.847246	-0.49054	-0.341774	-0.50678	-0.394933	-0.460989	-0.515838	-0.493216	-0.289097	-0.769226	-1.1364	-1.39677	-1.79583	-2.00557	-2.55572	-2.56159	-2.40972	-2.57012	-3.27228	-4.26458	-4.91588	-5.00172	-4.15696	-3.2312	-2.47215	-1.92082	-1.46327	-1.05419	-0.753864	-0.513329	-0.232284	-0.0175156	0.187861	0.595057	0.837473	0.843918	0.847188	0.964777	0.724174	0.102972	-0.266841	-0.362078	-0.603101	-0.867363	-0.947938	-0.986864	-1.05818
2	-0.585266	-0.345639	-0.121744	-0.291055	-0.681403	-0.693682	-0.52716	-0.439998	-0.571944	-0.841413	-0.802284	-1.03279	-1.06386	-1.3869	-1.83717	-2.31024	-2.6698	-2.81818	-2.89679	-3.43203	-3.70018	-4.00259	-4.02657	-3.81651	-3.76229	-3.7179	-3.26741	-2.52022	-1.68646	-1.17144	-0.715887	-0.10536	0.446474	1.01705	1.4761	1.57993	1.47326	1.27396	0.765271	0.459646	0.188517	-0.211487	-0.295777	-0.401882	-0.553069	-0.661918	-0.932058	-0.955578	-1.06466
3	-0.478112	-0.618882	-0.576143	-0.595765	-0.611803	-0.45533	-0.396162	-0.345148	-0.510594	-0.634252	-0.702131	-0.916497	-1.32548	-1.55419	-1.80898	-1.83815	-2.11715	-2.47368	-2.80792	-3.68523	-4.33504	-4.6873	-5.25481	-5.7908	-5.39165	-4.47755	-3.35597	-2.46125	-1.75239	-1.12094	-0.456109	0.241445	0.852909	1.12085	1.08943	1.10972	0.979822	0.803634	0.55511	0.438228	0.0863879	-0.208118	-0.420568	-0.743182	-1.06912	-0.859027	-0.70493	-0.868703	-1.02729
4	-0.935308	-1.05218	-1.17036	-1.21139	-0.949929	-0.794288	-0.717779	-0.726082	-0.742973	-0.86971	-0.876457	-1.04982	-1.02943	-0.801299	-0.729629	-0.791366	-0.905788	-0.873688	-0.965263	-1.58795	-2.49198	-3.15261	-3.56993	-4.04641	-4.21087	-3.77659	-2.83279	-2.11877	-1.39308	-0.956858	-0.681567	-0.25049	0.293134	0.765108	1.03207	1.10678	1.2085	0.997519	0.626063	0.428371	0.505162	0.284226	0.148939	-0.117191	-0.330345	-0.541667	-0.648178	-0.898193	-1.03443
5	-0.139727	-0.109878	0.0508867	0.082261	0.0682448	-0.172197	-0.430586	-0.670599	-0.799444	-0.668854	-0.797267	-0.779161	-1.1693	-1.48271	-1.80992	-1.90671	-1.91809	-1.98326	-2.27296	-2.94581	-3.73815	-4.36281	-4.50685	-4.31283	-4.13493	-3.53113	-2.87011	-2.16917	-1.3746	-0.711755	-0.110249	0.516568	1.01444	1.24098	1.43139	1.26537	1.14478	0.956146	0.913375	0.644584	0.359802	0.144751	-0.22663	-0.432442	-0.549088	-0.513731	-0.531495	-0.611367	-0.604773
6	-1.18138	-1.19011	-1.06763	-1.01959	-0.965265	-0.789469	-0.640123	-0.403826	-0.1051	-0.232466	-0.284128	-0.47845	-0.772156	-0.988506	-0.82315	-0.902986	-0.953761	-1.03415	-1.16645	-1.61051	-2.71523	-4.29226	-5.27094	-5.85996	-5.47819	-4.92749	-4.23469	-3.51115	-2.81366	-2.0242	-1.16501	-0.405744	0.256471	0.76401	1.07178	1.259	1.12814	0.749261	0.43607	-0.097831	-0.176328	-0.329009	-0.45195	-0.632473	-0.886335	-0.989872	-1.07104	-1.13905	-1.30018
7	-0.759279	-0.90548	-0.958595	-0.752806	-0.493653	-0.172488	-0.0457946	0.0352417	-0.0273341	0.0906893	-0.049403	-0.27434	-0.638061	-0.962389	-1.4512	-1.40855	-1.26018	-1.04051	-0.809468	-1.31761	-2.48686	-3.5831	-4.91104	-6.22319	-6.1098	-5.1094	-4.04944	-2.98235	-2.12116	-1.51464	-1.03253	-0.617849	0.183056	0.601327	1.17135	1.05634	1.27692	1.35503	1.34456	0.992355	0.761483	0.38777	-0.269492	-0.396783	-0.517817	-0.651042	-0.670919	-0.807566	-0.925829
8	-1.44426	-1.25478	-1.31547	-1.25861	-1.25954	-0.799423	-0.346542	-0.21784	-0.0129963	0.194606	-0.201937	-0.212183	0.152869	0.128304	0.0938733	-0.110931	-0.638335	-1.3568	-2.63309	-4.62613	-6.01262	-5.64241	-5.14084	-5.94807	-6.34393	-5.83448	-4.99005	-3.89738	-2.23861	-0.920752	0.245266	1.6539	2.62543	2.4981	1.99995	1.44604	1.24127	0.65771	0.369046	0.209922	-0.235824	-0.421164	-0.760409	-0.928873	-0.978203	-1.08471	-0.948051	-1.03948	-0.859269
9	-1.19266	-0.927535	-0.871711	-0.771153	-0.585697	-0.431814	-0.207582	-0.0982083	-0.0609786	-0.183308	-0.287473	-0.515489	-0.713174	-0.883157	-0.700397	-0.374627	-0.243454	-0.330699	-0.310244	-0.623806	-1.40181	-2.60634	-3.60384	-4.6709	-4.76914	-4.38799	-3.98115	-3.40195	-2.49162	-1.74845	-0.976459	-0.354018	0.216198	0.634783	0.810322	0.940424	0.789904	0.472868	0.372849	0.221968	0.0111487	-0.279831	-0.551975	-0.549817	-0.741206	-1.05411	-1.03946	-0.948842	-0.925291
10	-0.91341	-0.950932	-0.899609	-0.636012	-0.412194	-0.255526	-0.0835762	-0.0603433	0.0342767	-0.0796353	-0.0631118	-0.262432	-0.623242	-0.713502	-0.945469	-1.01216	-0.606085	-0.419654	-0.628478	-1.27204	-2.04825	-2.71852	-3.75801	-4.57614	-4.48407	-3.98794	-3.39704	-2.95244	-2.56075	-2.06103	-1.48283	-1.0222	-0.54118	-0.175416	0.13151	0.445446	0.602488	0.606415	0.608225	0.535988	0.362632	0.020407	-0.0600098	-0.046828	-0.0691777	-0.276775	-0.379013	-0.564262	-0.663711
Tone 4
Speaker ID
1	-1.78974	-1.8915	-1.82768	-1.73205	-1.57506	-1.3837	-1.41722	-1.43369	-1.29621	-1.15198	-1.03685	-0.894584	-0.753041	-0.806597	-0.554454	-0.444825	-0.26168	0.391548	1.51077	2.04587	0.686046	-1.07912	-2.72871	-4.03578	-4.77868	-5.32267	-5.83564	-6.16292	-6.23334	-6.07955	-5.72555	-5.22293	-4.76486	-4.23399	-3.61874	-3.03786	-2.45941	-2.08671	-1.72815	-1.4667	-1.22579	-0.983899	-0.958505	-1.0379	-1.05392	-1.03757	-1.00455	-0.971003	-0.996065
2	-1.33153	-1.43785	-1.36985	-1.14051	-1.02683	-0.96313	-0.820529	-0.615408	-0.397077	-0.316009	-0.256891	-0.193612	-0.115491	-0.218856	-0.458799	-0.359875	-0.0624436	0.398091	0.601142	-0.12379	-1.03615	-1.7289	-2.02373	-2.4643	-3.01898	-3.51044	-3.88324	-4.10178	-4.07591	-3.8411	-3.64637	-3.25899	-2.7596	-2.38703	-2.22298	-2.06485	-2.08003	-1.90855	-1.65696	-1.37098	-1.0731	-1.00167	-1.01877	-0.815721	-0.477399	-0.486353	-0.459518	-0.360107	-0.409882
3	-1.36081	-1.3091	-1.31977	-1.26722	-1.12795	-0.912916	-0.716121	-0.708275	-0.612958	-0.517731	-0.425848	-0.358244	-0.318652	-0.261123	-0.189549	0.022761	0.208102	0.789294	1.77525	1.8376	1.00962	-0.241177	-1.7068	-3.20852	-4.25767	-4.90799	-5.22947	-5.24101	-5.01791	-4.64212	-4.06623	-3.56851	-3.08093	-2.54289	-2.1621	-1.84107	-1.58397	-1.48075	-1.43698	-1.48011	-1.4493	-1.45197	-1.49565	-1.42959	-1.2202	-1.10319	-1.19384	-1.17844	-1.00005
4	-1.42736	-1.20698	-1.1308	-1.11107	-1.10053	-1.11749	-1.06599	-0.934988	-0.786877	-0.812472	-0.642337	-0.332993	0.0409633	0.136894	0.378744	0.722891	1.11906	1.69656	2.0186	1.65858	0.33356	-0.836503	-1.57619	-2.8939	-4.14678	-4.62423	-4.897	-5.06676	-5.02698	-4.93485	-4.75991	-4.47621	-4.03914	-3.54232	-2.97592	-2.45633	-1.99944	-1.72418	-1.39914	-1.1614	-1.02621	-1.04559	-0.920235	-0.828091	-0.907623	-0.931856	-0.926682	-0.949799	-0.898125
5	-1.29121	-1.16295	-1.03444	-0.830727	-0.821856	-0.881761	-0.892067	-0.716486	-0.690083	-0.690998	-0.63094	-0.517664	-0.396396	-0.303634	-0.169304	0.117752	0.780252	1.67224	2.16474	1.57557	0.23686	-0.95	-1.732	-2.47327	-3.18763	-3.53163	-3.7061	-3.87261	-3.91814	-3.76005	-3.51117	-3.11895	-2.87628	-2.71304	-2.64272	-2.44208	-2.20321	-1.94756	-1.69435	-1.61786	-1.62766	-1.5525	-1.35987	-1.24851	-1.1294	-1.02899	-1.03227	-1.02335	-0.884574
6	-1.86606	-1.91705	-1.95337	-1.84811	-1.77435	-1.65807	-1.58457	-1.4708	-1.22985	-0.980671	-0.75516	-0.575382	-0.391979	-0.357452	-0.192549	0.122946	0.722415	1.29712	1.81332	1.98564	1.12508	0.0497851	-1.60185	-2.95978	-3.60106	-4.22472	-4.70349	-4.96013	-5.03176	-4.94778	-4.71165	-4.30126	-3.75443	-3.31315	-2.93004	-2.54099	-2.37348	-2.24088	-2.27892	-2.2334	-2.14512	-2.05388	-1.97614	-1.87451	-1.67393	-1.58162	-1.39358	-1.26739	-1.20112
7	-1.87348	-1.98001	-1.89219	-1.82792	-1.59163	-1.22802	-1.04303	-0.876365	-0.710481	-0.505224	-0.360916	-0.464348	-0.426933	-0.504917	-0.564059	-0.137033	0.622568	1.82301	2.99969	3.24406	2.33149	0.906476	-1.37905	-2.69159	-3.32931	-3.75755	-4.05767	-4.29048	-4.34394	-4.46399	-4.45545	-4.39094	-4.29566	-4.16274	-3.84385	-3.49038	-3.15083	-2.72101	-2.154	-1.92591	-1.96632	-2.0289	-1.91306	-1.84379	-1.65747	-1.61615	-1.4585	-1.41204	-1.23123
8	-1.8638	-1.91076	-1.90639	-1.90058	-1.57529	-1.29455	-1.07118	-0.773472	-0.549255	-0.227143	-0.0725643	0.0221826	-0.0490177	0.165204	0.433356	0.361163	0.712217	0.635749	0.183505	-1.29758	-2.14409	-1.97776	-1.97157	-2.90418	-3.75066	-4.20794	-4.37489	-4.21351	-3.89118	-3.50608	-3.02418	-2.63042	-2.42434	-2.14507	-2.02289	-1.93935	-2.13809	-2.12457	-2.04758	-2.26264	-2.3799	-2.288	-2.05201	-1.81502	-1.66125	-1.73813	-1.70853	-1.33508	-0.900786
9	-1.60864	-1.64748	-1.53819	-1.40212	-1.16162	-0.985833	-0.682577	-0.463932	-0.367076	-0.318259	-0.282697	-0.398494	-0.42411	-0.413691	-0.297413	0.00254106	0.257217	0.629916	1.35348	1.73286	1.39299	0.466072	-1.00889	-2.39522	-2.87474	-3.37577	-3.71104	-3.89243	-3.89245	-3.72531	-3.44043	-3.0801	-2.59674	-2.18994	-1.82884	-1.57177	-1.34282	-1.25796	-1.24667	-1.26679	-1.26346	-1.40155	-1.29724	-1.28303	-1.24345	-1.25698	-1.20602	-1.23225	-1.23044
10	-1.67745	-1.581	-1.46946	-1.33721	-1.19332	-1.03634	-0.900942	-0.788778	-0.54861	-0.492997	-0.50692	-0.509	-0.472907	-0.580461	-0.483497	-0.328273	0.207498	0.85336	1.6309	1.82248	1.43112	0.344776	-1.32522	-2.20437	-2.51002	-2.89325	-3.27829	-3.66064	-3.97792	-4.05678	-4.01321	-3.84079	-3.51324	-3.16903	-2.81103	-2.53214	-2.2145	-1.88981	-1.62847	-1.44964	-1.32035	-1.25435	-1.21378	-1.14195	-1.08386	-0.975234	-0.947802	-0.967928	-0.983774
[truncated: 11 more columns]

## Sheet: Fig 2B
Electrode 1 Actual HG (trial x time)
Tone 1
1.74555	1.55802	1.47425	1.50602	1.61686	1.66872	1.57509	1.28125	1.06628	1.0855	1.09405	1.06285	1.0359	0.961944	0.693733	0.360508	0.399253	0.779243	1.13799	1.48217	1.81603	2.05794	2.12166	2.08176	2.05145	2.09074	2.13425	2.01616	1.59692	0.908466	0.213027	-0.044197	0.0486717	0.54108	1.11572	1.51647	1.71816	1.74612	1.52989	1.29473	1.32203	1.23704	1.08132	1.11866	1.46385	1.94077	2.44641	2.91198	3.14632	3.11993
2.12166	2.08176	2.05145	2.09074	2.13425	2.01616	1.59692	0.908466	0.213027	-0.044197	0.0486717	0.54108	1.11572	1.51647	1.71816	1.74612	1.52989	1.29473	1.32203	1.23704	1.08132	1.11866	1.46385	1.94077	2.44641	2.91198	3.14632	3.11993	2.77143	2.16355	1.58366	1.28768	0.998573	0.764766	0.851405	1.60537	2.74186	3.59421	3.8259	3.37854	2.52326	2.55655	3.37477	3.96835	4.0773	3.60641	2.84439	2.11909	1.55317	1.41981
0.935597	1.02599	1.29241	1.77545	2.1173	2.19118	2.11673	2.14333	2.32903	2.55911	2.64666	2.59935	2.43668	2.27799	2.20096	2.05969	1.92546	2.0361	2.22894	2.25156	2.2091	2.29532	2.5832	2.94812	3.10856	2.94683	2.67628	2.58732	2.81746	3.0241	2.93545	2.74422	2.62828	2.77564	2.98442	3.05766	2.89404	2.84314	3.14647	3.36617	3.22339	2.82244	2.23832	1.6764	1.14995	1.0288	1.18402	1.25931	1.11792	0.817391
-0.456981	-0.677949	-0.743821	-0.570651	-0.143689	0.35102	0.773689	1.013	1.08236	1.02633	0.933155	0.898349	0.715273	0.600299	0.609605	0.725499	0.83893	0.917377	0.842022	0.619602	0.322899	0.114926	0.164997	0.358002	0.531071	0.597466	0.603875	0.393166	0.37066	0.601692	0.904316	1.21067	1.39841	1.59888	1.88246	2.0605	2.12201	2.07092	1.84656	1.45915	1.03314	0.73082	0.654469	0.829715	1.11233	1.38458	1.55404	1.54147	1.35027	1.11275
-1.06657	-1.09593	-0.985959	-0.801814	-0.634439	-0.545343	-0.571239	-0.677144	-0.839264	-0.998126	-1.09272	-1.07667	-0.93276	-0.770677	-0.642696	-0.552562	-0.484691	-0.444622	-0.410274	-0.454821	-0.512919	-0.596762	-0.67975	-0.697676	-0.643705	-0.51098	-0.431593	-0.440946	-0.513965	-0.609425	-0.75618	-0.913485	-1.04842	-1.21758	-1.20734	-1.15117	-1.07852	-0.851285	-0.512619	-0.207339	-0.0287849	-0.0377197	-0.0782797	-0.107967	-0.0149316	0.120866	0.131445	0.0784231	-0.031297	-0.136168
-1.07667	-0.93276	-0.770677	-0.642696	-0.552562	-0.484691	-0.444622	-0.410274	-0.454821	-0.512919	-0.596762	-0.67975	-0.697676	-0.643705	-0.51098	-0.431593	-0.440946	-0.513965	-0.609425	-0.75618	-0.913485	-1.04842	-1.21758	-1.20734	-1.15117	-1.07852	-0.851285	-0.512619	-0.207339	-0.0287849	-0.0377197	-0.0782797	-0.107967	-0.0149316	0.120866	0.131445	0.0784231	-0.031297	-0.136168	-0.206461	-0.213526	-0.133661	-0.00559721	0.116494	0.189587	0.140801	-0.0238235	-0.18684	-0.398149	-0.596303
0.193556	0.376343	0.479763	0.437764	0.318582	0.19073	0.202248	0.571137	1.05747	1.41116	1.52823	1.41463	1.22014	1.08515	1.20354	1.38702	1.43082	1.31872	1.18804	1.21597	1.38508	1.55173	1.6075	1.50536	1.30406	1.16245	1.20236	1.37295	1.46106	1.35166	1.06718	0.650602	0.156139	-0.310927	-0.275111	0.288687	0.825078	1.37719	2.00845	2.57264	2.93153	2.87271	2.39851	1.71566	1.16138	0.852915	0.728888	0.895601	1.18372	1.6164
2.87271	2.39851	1.71566	1.16138	0.852915	0.728888	0.895601	1.18372	1.6164	2.18873	2.462	2.31853	1.8618	1.32027	0.991609	0.929394	0.887588	0.779494	0.640539	0.553137	0.527213	0.542252	0.630604	0.761616	0.798576	0.806435	0.892055	1.1623	1.50206	1.80371	2.03134	2.18678	2.27949	2.32103	2.24475	2.05346	1.73404	1.29057	0.728901	0.137805	-0.290442	-0.293661	-0.104243	0.0977668	0.18149	0.116827	-0.00876865	-0.144629	-0.195621	-0.101144
0.00344852	-0.255865	-0.419392	-0.583484	-0.473431	-0.197565	0.0595734	0.270365	0.380228	0.437135	0.427134	0.314871	0.084224	-0.182571	-0.302735	-0.3259	-0.360617	-0.43357	-0.529364	-0.660199	-0.813523	-1.02565	-1.19851	-1.25817	-1.28728	-1.22037	-1.09009	-0.860846	-0.604415	-0.374956	-0.25041	-0.236202	-0.313139	-0.407321	-0.541399	-0.670876	-0.715512	-0.601761	-0.384538	-0.184449	-0.09434	-0.1085	-0.239081	-0.341376	-0.317676	-0.0827786	0.279079	0.546893	0.616351	0.439892
-0.204878	-0.462246	-0.678962	-0.79734	-0.660735	-0.333449	0.0344977	0.499409	0.93697	1.11567	1.0249	0.842157	0.625357	0.402114	0.221012	0.00610111	-0.229381	-0.426567	-0.510257	-0.514151	-0.541729	-0.57987	-0.583559	-0.560971	-0.569591	-0.584395	-0.615501	-0.618883	-0.39726	-0.212577	-0.14628	-0.172607	-0.167936	-0.107639	-0.068431	-0.139771	-0.269553	-0.300606	-0.205538	-0.065159	0.104769	0.341013	0.557867	0.621259	0.498667	0.244477	-0.007168	-0.250695	-0.44538	-0.457657
-0.300606	-0.205538	-0.065159	0.104769	0.341013	0.557867	0.621259	0.498667	0.244477	-0.007168	-0.250695	-0.44538	-0.457657	-0.236064	0.128014	0.499022	0.718115	0.743979	0.632282	0.350071	-0.0777388	-0.314824	-0.441192	-0.626019	-0.565404	-0.251999	0.181149	0.45199	0.529845	0.534488	0.569799	0.673552	0.710362	0.687214	0.626832	0.445899	0.169222	-0.150632	-0.327262	-0.375857	-0.439615	-0.480879	-0.287872	-0.0477555	0.129792	0.264715	0.39992	0.38731	0.157323	-0.242855
0.645058	0.776072	0.747417	0.64877	0.513329	0.390719	0.257563	0.130097	0.0771141	0.140544	0.3344	0.548842	0.537135	0.351004	0.157302	0.171359	0.220239	0.21902	0.188089	0.177009	0.0741796	-0.0917535	-0.224883	-0.141473	0.159505	0.465346	0.573038	0.476753	0.282967	0.0153166	-0.3751	-0.327802	-0.0257528	0.158773	0.313515	0.353782	0.326771	0.314558	0.290242	0.359219	0.530641	0.557408	0.432353	0.151038	-0.123856	-0.0772178	-0.00737937	0.00986476	0.0668258	0.00205716
2.25527	2.31008	2.30116	2.26677	2.04905	1.75331	1.57297	1.62132	1.63623	1.37727	0.972433	0.499022	0.21505	0.295056	0.591983	1.04075	1.45313	1.68519	1.60978	1.27614	0.77911	0.264711	-0.191222	-0.445886	-0.51212	-0.347533	0.0278035	0.490805	0.992321	1.38905	1.55741	1.60833	1.45465	1.33057	1.44284	1.45184	1.34088	0.96317	0.484963	0.00622915	-0.117109	0.255467	0.574594	0.715551	0.741467	0.691351	0.515489	0.300401	0.110381	-0.0701881
-0.278613	-0.536142	-0.606221	-0.516534	-0.393657	-0.354257	-0.42508	-0.482335	-0.481898	-0.578714	-0.751387	-0.935827	-1.07492	-1.14502	-1.10273	-0.946286	-0.694452	-0.383753	-0.1351	-0.0219575	-0.044695	-0.158618	-0.28307	-0.397298	-0.489776	-0.527872	-0.529725	-0.438364	-0.235528	-0.00082046	0.239331	0.435938	0.486254	0.414386	0.426584	0.566893	0.569294	0.375136	0.1703	0.168002	0.265754	0.366441	0.389973	0.2524	-0.0330817	-0.343259	-0.596899	-0.701286	-0.698482	-0.56406
0.1703	0.168002	0.265754	0.366441	0.389973	0.2524	-0.0330817	-0.343259	-0.596899	-0.701286	-0.698482	-0.56406	-0.41845	-0.34397	-0.373386	-0.517152	-0.653067	-0.765369	-0.857265	-0.862461	-0.886942	-0.980349	-0.999235	-0.869029	-0.660011	-0.462356	-0.186478	-0.0232518	0.071686	0.110113	0.104458	0.102266	0.367744	0.966445	1.58228	1.97299	2.04354	1.9033	1.78912	1.65067	1.4438	1.21158	1.00849	0.889814	0.975357	1.17409	1.32778	1.62382	2.05343	2.39944
-0.56406	-0.41845	-0.34397	-0.373386	-0.517152	-0.653067	-0.765369	-0.857265	-0.862461	-0.886942	-0.980349	-0.999235	-0.869029	-0.660011	-0.462356	-0.186478	-0.0232518	0.071686	0.110113	0.104458	0.102266	0.367744	0.966445	1.58228	1.97299	2.04354	1.9033	1.78912	1.65067	1.4438	1.21158	1.00849	0.889814	0.975357	1.17409	1.32778	1.62382	2.05343	2.39944	2.38423	2.14599	1.99535	1.89482	1.73638	1.4817	1.10043	0.692694	0.333795	0.0513054	-0.209708
-1.57523	-1.64267	-1.59329	-1.51295	-1.47013	-1.43715	-1.42739	-1.43861	-1.45083	-1.45027	-1.42428	-1.40633	-1.42905	-1.46783	-1.51244	-1.52024	-1.43536	-1.32276	-1.22719	-1.16674	-1.03999	-0.89871	-0.800927	-0.749479	-0.739032	-0.774152	-0.84367	-0.897199	-0.771553	-0.508266	-0.126388	0.288102	0.58485	0.736324	0.671851	0.416564	0.0992813	-0.0803177	-0.199888	-0.272651	-0.330493	-0.1776	0.0919119	0.296768	0.425247	0.422582	0.32186	0.212032	0.176039	0.0690251
0.671851	0.416564	0.0992813	-0.0803177	-0.199888	-0.272651	-0.330493	-0.1776	0.0919119	0.296768	0.425247	0.422582	0.32186	0.212032	0.176039	0.0690251	-0.139115	-0.299112	-0.279301	-0.0175479	0.418128	0.981646	1.46789	1.73369	1.68287	1.32088	0.740756	0.0925765	-0.297909	-0.383718	-0.336993	-0.190846	0.00920644	0.244728	0.41335	0.455549	0.351157	0.207455	0.155192	0.227674	0.230982	0.116443	-0.111096	-0.351525	-0.589727	-0.523199	-0.134561	0.253422	0.596268	0.780201
0.656203	0.771072	0.856421	0.917541	0.935336	0.864673	0.796839	0.879567	1.00098	1.10658	1.12913	1.06787	0.954973	0.725633	0.40192	0.0595543	-0.224951	-0.449196	-0.562447	-0.483459	-0.332747	-0.211767	-0.184492	-0.192782	-0.119204	0.0170175	0.0751724	0.198961	0.449156	0.738591	0.930363	0.954835	0.740524	0.550806	0.596929	0.713038	0.916673	1.08397	1.21167	1.31283	1.33019	1.21966	0.945121	0.525273	0.196579	0.0287085	-0.0468049	-0.138324	-0.186352	-0.183901
-0.929238	-0.882619	-0.704611	-0.369145	0.0538056	0.498986	0.891692	1.09755	1.01832	0.692501	0.249513	0.0051056	0.171423	0.558144	0.876937	0.951383	0.754668	0.461241	0.236404	0.0152507	-0.231046	-0.430857	-0.470366	-0.155709	0.295807	0.622181	0.797306	0.910232	0.976957	0.891373	0.805054	0.859111	0.919211	0.968481	0.875872	1.05695	1.44738	1.81718	2.40279	2.90849	3.14263	3.09359	2.81274	2.31576	1.72822	1.10904	0.586952	0.259323	0.145322	0.103798
-1.08664	-1.26804	-1.28521	-1.26486	-1.14822	-1.05615	-1.01013	-0.959553	-0.863386	-0.859078	-0.886809	-0.888045	-0.905059	-0.921782	-0.927837	-0.871805	-0.754342	-0.667448	-0.593282	-0.592464	-0.704316	-0.765754	-0.797507	-0.758987	-0.72857	-0.752728	-0.754939	-0.698318	-0.614777	-0.579067	-0.544659	-0.517461	-0.532904	-0.579986	-0.675113	-0.760186	-0.797332	-0.80921	-0.798527	-0.762768	-0.699906	-0.607436	-0.513576	-0.428145	-0.355871	-0.235293	-0.113031	-0.0311316	0.0489236	0.0762236
-0.281795	-0.294729	-0.39235	-0.554235	-0.631738	-0.614559	-0.600937	-0.639556	-0.700309	-0.827998	-0.926731	-0.888876	-0.791063	-0.707332	-0.579496	-0.507935	-0.512375	-0.581763	-0.649407	-0.697668	-0.700277	-0.670834	-0.701223	-0.822975	-0.974513	-1.1369	-1.22114	-1.15707	-1.00154	-0.834401	-0.562476	-0.142539	0.305452	0.715474	1.01118	1.15984	1.18626	1.2224	1.44012	1.83482	2.25776	2.52465	2.58629	2.50632	2.32335	1.87186	1.23488	0.660346	0.799491	1.33668
-0.142539	0.305452	0.715474	1.01118	1.15984	1.18626	1.2224	1.44012	1.83482	2.25776	2.52465	2.58629	2.50632	2.32335	1.87186	1.23488	0.660346	0.799491	1.33668	1.66661	1.71082	1.5707	1.39439	1.21664	1.14631	1.20713	1.45212	1.98676	2.52314	2.82426	2.83264	2.49804	1.98768	1.59211	1.40868	1.5621	1.88433	2.10569	2.1432	2.01388	2.21302	2.60137	2.75606	2.72796	2.583	2.24235	1.73885	1.20907	0.807523	0.671496
-1.28724	-1.18882	-0.978501	-0.772939	-0.652836	-0.669944	-0.781144	-0.942489	-1.06624	-1.16757	-1.30433	-1.41536	-1.45987	-1.43656	-1.36489	-1.24142	-1.15279	-1.13122	-1.16965	-1.14541	-0.981479	-0.767235	-0.516201	-0.213657	0.179834	0.5957	0.980982	1.26056	1.40691	1.43296	1.35827	1.25497	1.23774	1.31028	1.27512	1.05561	0.746397	0.512678	0.563415	1.02453	1.70824	2.26865	2.52138	2.38087	1.90588	1.27383	0.703843	0.34559	0.105175	-0.0382502
1.08657	1.19529	1.32545	1.45974	1.49612	1.44316	1.32628	1.20077	1.03755	0.832339	0.580756	0.344548	0.207572	0.167226	0.186437	0.114196	-0.109831	-0.333341	-0.421479	-0.271319	-0.00255985	0.289569	0.465243	0.507061	0.368002	0.213328	-0.115837	-0.360488	-0.335033	-0.108035	0.235126	0.520134	0.822379	1.39456	1.94987	2.308	2.40385	2.2033	1.75125	1.18592	0.563583	0.0089623	-0.294141	-0.407524	-0.315113	-0.160273	-0.0640685	-0.0658836	-0.0369929	-0.0438213
-1.11367	-1.14471	-1.19731	-1.16209	-0.985718	-0.800535	-0.704486	-0.741288	-0.887635	-1.0602	-1.16779	-1.22411	-1.24245	-1.18901	-1.10045	-1.05343	-1.04573	-1.03706	-0.988788	-0.949227	-0.954883	-1.02215	-1.05499	-0.985618	-0.772066	-0.497436	-0.26797	-0.169859	-0.241424	-0.488383	-0.821197	-1.12567	-1.07571	-0.721384	-0.293251	0.127578	0.453441	0.654792	0.70964	0.72369	0.677061	0.55082	0.454788	0.446327	0.451313	0.457834	0.506731	0.486399	0.54484	0.773181
-1.22411	-1.24245	-1.18901	-1.10045	-1.05343	-1.04573	-1.03706	-0.988788	-0.949227	-0.954883	-1.02215	-1.05499	-0.985618	-0.772066	-0.497436	-0.26797	-0.169859	-0.241424	-0.488383	-0.821197	-1.12567	-1.07571	-0.721384	-0.293251	0.127578	0.453441	0.654792	0.70964	0.72369	0.677061	0.55082	0.454788	0.446327	0.451313	0.457834	0.506731	0.486399	0.54484	0.773181	0.877614	0.800192	0.504546	0.11652	-0.299402	-0.59371	-0.816091	-1.02187	-1.17812	-1.22565	-1.17679
-0.588399	-0.54671	-0.621535	-0.821823	-1.06033	-1.19603	-1.21034	-1.06201	-0.861257	-0.743495	-0.769856	-0.902588	-1.03689	-1.04369	-0.94933	-0.812652	-0.648597	-0.139409	0.552653	1.17774	1.6491	1.91147	1.94595	1.95912	2.31565	2.6635	2.83189	2.83307	2.70694	2.45857	2.22812	2.2515	2.41297	2.43823	2.16766	1.78411	1.361	1.25565	1.27073	1.46803	1.70434	1.65399	1.46907	1.32575	1.34705	1.49409	1.61695	1.52021	1.18743	0.727219
1.6491	1.91147	1.94595	1.95912	2.31565	2.6635	2.83189	2.83307	2.70694	2.45857	2.22812	2.2515	2.41297	2.43823	2.16766	1.78411	1.361	1.25565	1.27073	1.46803	1.70434	1.65399	1.46907	1.32575	1.34705	1.49409	1.61695	1.52021	1.18743	0.727219	0.382772	0.266286	0.274896	0.389134	0.520666	0.590562	0.586004	0.5338	0.431191	0.505339	0.804572	1.2479	1.55096	1.58811	1.3558	1.00353	0.750206	0.403825	0.0870193	-0.148165
-0.989389	-1.1158	-1.0976	-0.970123	-0.843616	-0.747748	-0.670648	-0.533159	-0.480256	-0.530692	-0.627644	-0.594881	-0.359579	-0.0736847	0.0938135	0.0750454	-0.0814691	-0.236508	-0.421043	-0.579166	-0.579482	-0.523959	-0.577972	-0.705746	-0.853665	-0.987286	-1.05858	-0.999773	-0.867604	-0.724262	-0.61781	-0.570031	-0.552504	-0.464379	-0.233609	0.076103	0.373701	0.601774	0.749903	0.868862	0.947303	0.96215	0.870938	0.697769	0.457532	0.212526	0.113222	0.0994456	0.100169	0.141906
0.763858	0.332636	0.0514403	0.0811112	0.126677	0.172098	0.118096	0.0457887	-0.136208	-0.419992	-0.72746	-0.910275	-0.860466	-0.726676	-0.598262	-0.521523	-0.523591	-0.579367	-0.584441	-0.291922	0.191006	0.607736	0.966117	1.30695	1.50308	1.49981	1.33001	1.10748	1.06097	1.18355	1.32407	1.31488	1.06696	0.634405	0.201263	-0.16671	-0.480389	-0.65327	-0.727114	-0.748824	-0.625212	-0.49008	-0.433908	-0.452683	-0.503515	-0.560397	-0.640282	-0.708193	-0.856052	-1.07352
-0.719991	-0.416461	-0.0938262	0.237281	0.593852	0.867013	0.876709	0.663747	0.387428	0.177655	0.0669282	0.0347811	0.0583769	0.186419	0.458575	0.831582	1.13286	1.24276	1.10998	0.795618	0.444058	0.292794	0.416909	0.493348	0.448095	0.317166	0.0800861	0.00519665	0.260004	0.555518	0.643148	0.497878	0.400123	0.311431	0.319433	0.418147	0.537694	0.602417	0.521072	0.514946	0.68631	0.969384	1.25952	1.66165	2.24001	2.90963	3.40194	3.54926	3.29123	2.73472
0.458575	0.831582	1.13286	1.24276	1.10998	0.795618	0.444058	0.292794	0.416909	0.493348	0.448095	0.317166	0.0800861	0.00519665	0.260004	0.555518	0.643148	0.497878	0.400123	0.311431	0.319433	0.418147	0.537694	0.602417	0.521072	0.514946	0.68631	0.969384	1.25952	1.66165	2.24001	2.90963	3.40194	3.54926	3.29123	2.73472	2.00489	1.59084	1.33107	1.12443	1.07611	0.932257	0.570333	0.146175	-0.161769	-0.349791	-0.362455	-0.382925	-0.405388	-0.455091
2.06591	2.39867	2.47309	2.48466	2.52798	2.29986	2.03365	1.67434	1.29445	1.08444	0.697128	0.358076	0.182503	0.0794647	0.17721	0.710066	1.32205	1.71526	1.81399	1.66348	1.49206	1.58443	2.15361	2.75566	3.0366	3.01447	3.02213	3.14452	3.24388	3.11205	2.77096	2.30463	1.83391	1.35601	1.19864	1.47297	2.14898	3.20666	4.06456	4.48191	4.31011	3.87781	3.43663	2.92771	2.4409	2.05199	1.80712	1.47278	0.983633	0.470263
-0.011318	0.493789	0.943056	1.20257	1.2683	1.30037	1.37357	1.50326	1.68073	1.78599	1.69714	1.44658	1.21761	1.1123	0.938828	0.67097	0.377482	0.591342	1.33256	2.12927	2.76886	3.02996	2.87289	2.51319	2.42145	2.32887	2.09923	1.8025	1.59395	1.53614	1.55589	1.52644	1.44609	1.34364	1.2724	1.26157	1.27129	1.29362	1.29085	1.15483	0.992973	0.812217	0.618448	0.412697	0.195447	0.0675667	0.00406723	0.0378225	0.110127	0.127437
-1.23767	-1.08513	-0.920769	-0.842022	-0.891656	-1.04869	-1.22781	-1.30288	-1.2194	-0.997286	-0.725424	-0.559033	-0.543558	-0.69054	-0.909833	-1.07718	-1.15725	-1.19842	-1.23133	-1.22327	-1.23287	-1.25862	-1.30032	-1.37219	-1.38852	-1.3322	-1.22951	-1.0753	-0.933144	-0.83958	-0.834235	-0.90459	-0.841491	-0.681471	-0.477251	-0.106843	0.250565	0.537823	0.717311	0.772555	0.687064	0.520326	0.314687	0.141724	0.0469087	0.0505613	0.0814819	0.0287871	-0.122915	-0.25005
-0.725424	-0.559033	-0.543558	-0.69054	-0.909833	-1.07718	-1.15725	-1.19842	-1.23133	-1.22327	-1.23287	-1.25862	-1.30032	-1.37219	-1.38852	-1.3322	-1.22951	-1.0753	-0.933144	-0.83958	-0.834235	-0.90459	-0.841491	-0.681471	-0.477251	-0.106843	0.250565	0.537823	0.717311	0.772555	0.687064	0.520326	0.314687	0.141724	0.0469087	0.0505613	0.0814819	0.0287871	-0.122915	-0.25005	-0.355701	-0.397877	-0.348181	-0.222081	-0.0613628	0.0182135	0.00297841	-0.0968347	-0.172676	-0.244709
-1.14535	-1.25267	-1.27429	-1.18718	-1.04346	-0.934253	-0.878179	-0.843509	-0.7922	-0.696059	-0.537759	-0.272051	0.0662396	0.461948	0.77933	0.991758	1.14827	1.38731	1.74483	2.18411	2.55065	2.71135	2.56019	2.5024	2.48049	2.62825	3.13295	3.78979	4.42624	4.66199	4.38528	3.74838	3.1274	2.72251	2.68382	2.67576	2.41759	2.00084	1.46301	0.857352	0.475413	0.270026	0.048984	-0.0845224	-0.0430883	0.0729537	0.23964	0.404361	0.477737	0.39831
0.610149	0.561056	0.373752	0.0792585	-0.286347	-0.691407	-0.954828	-1.06246	-1.10703	-1.11264	-1.05271	-0.935977	-0.853907	-0.818941	-0.839619	-0.895085	-0.958585	-0.990319	-0.99849	-0.998034	-1.01926	-1.0267	-1.01594	-1.06789	-1.08337	-1.04001	-0.91708	-0.775685	-0.626565	-0.488987	-0.337912	-0.212937	-0.185001	-0.171036	-0.0587096	0.137623	0.352543	0.438452	0.337217	0.14342	0.0612375	0.0610332	0.0871977	0.120086	0.259049	0.366903	0.398814	0.283062	0.0661857	-0.239467
-1.24933	-1.45173	-1.54424	-1.45411	-1.30733	-1.13052	-0.955087	-0.848922	-0.831879	-0.86074	-0.909124	-0.95206	-0.977683	-0.969207	-0.948055	-0.933672	-0.962212	-1.00219	-1.03006	-1.04245	-1.04357	-1.05178	-1.10748	-1.20324	-1.28926	-1.31049	-1.26988	-1.18799	-1.1062	-1.05635	-0.970965	-0.660251	-0.130477	0.454463	0.919862	1.21117	1.26397	1.24692	1.28113	1.24711	1.13593	0.981254	0.880386	0.743971	0.646029	0.569162	0.495485	0.451979	0.379513	0.263506
-0.518241	-0.729667	-0.818576	-0.947272	-1.10331	-1.21916	-1.25336	-1.18259	-1.04204	-0.777467	-0.511614	-0.35398	-0.305451	-0.29446	-0.244499	-0.184271	-0.131158	-0.0728824	-0.142833	-0.364313	-0.636659	-0.766654	-0.828678	-0.854542	-0.842008	-0.914016	-0.949735	-0.900852	-0.826701	-0.746799	-0.727822	-0.786101	-0.75347	-0.58936	-0.437852	-0.345284	-0.24227	-0.125377	-0.0614031	-0.0803349	-0.190791	-0.368388	-0.54479	-0.532491	-0.268844	-0.0361456	0.0196549	-0.0654919	-0.188698	-0.256368
-0.0803349	-0.190791	-0.368388	-0.54479	-0.532491	-0.268844	-0.0361456	0.0196549	-0.0654919	-0.188698	-0.256368	-0.19572	-0.0134722	0.285988	0.67648	1.0012	1.18772	1.16253	1.00469	0.878833	0.832801	0.805344	0.83073	1.0739	1.33979	1.39056	1.37538	1.23575	1.00975	1.00919	1.12956	1.41972	1.72681	1.91104	2.01396	2.14791	2.50749	3.04195	3.43443	3.376	2.85099	2.08094	1.77879	1.79501	1.78287	1.69038	1.4151	1.08784	0.937167	0.763265
-0.826718	-0.786107	-0.615824	-0.425104	-0.301696	-0.312099	-0.394103	-0.483646	-0.578557	-0.570857	-0.140856	0.458638	0.897346	1.07009	0.915871	0.553335	0.168367	-0.0376454	-0.0909415	0.143077	0.369513	0.396477	0.214081	-0.13775	-0.456298	-0.573292	-0.47253	-0.239369	0.0494072	0.353557	0.59942	0.660829	0.495334	0.254795	0.120837	0.10192	0.133977	0.293034	0.311175	0.0976703	-0.180468	-0.437786	-0.556722	-0.531338	-0.354771	-0.0727073	0.221572	0.418028	0.394878	0.182599
0.174393	-0.00121733	-0.155596	-0.194351	-0.237871	-0.238871	-0.256158	-0.308822	-0.363367	-0.260223	-0.130715	-0.183093	-0.307705	-0.384595	-0.239424	0.197008	0.66965	0.913129	0.821909	0.46844	0.137662	0.0132058	0.00536594	0.178816	0.325018	0.480616	0.615519	0.840073	1.12965	1.2958	1.26074	1.08754	0.863026	0.533188	0.201533	-0.028297	-0.0927048	-0.105732	-0.160143	-0.246161	-0.170792	0.0752015	0.38372	0.622599	0.6591	0.541401	0.291577	-0.0513303	-0.417747	-0.792999
-0.0542609	0.046826	0.0754141	0.063006	0.0448672	-0.00980819	-0.118226	-0.310858	-0.532926	-0.749628	-0.895845	-0.93196	-0.875021	-0.807767	-0.586709	-0.177157	0.20036	0.492019	0.576852	0.406964	0.0948193	-0.28685	-0.397677	-0.257542	-0.0931824	0.240838	0.399713	0.37786	0.22908	0.0719306	-0.0190792	-0.0399926	-0.102358	-0.212132	-0.256744	-0.267769	-0.21795	-0.178222	-0.236518	-0.398514	-0.586042	-0.760072	-0.839403	-0.850669	-0.807293	-0.604021	-0.330316	-0.119691	-0.00823795	-0.00907468
2.52948	3.04308	3.38961	3.24347	3.03023	2.91888	2.84633	2.71601	2.41506	2.04667	1.74651	1.54766	1.32012	1.15614	1.0765	0.934568	0.862712	0.769448	0.63349	0.683323	0.933341	1.19985	1.32119	1.23593	0.9975	0.752836	0.492146	0.247943	0.0468832	-0.0598939	-0.0120284	-0.00361059	-0.0453631	-0.141086	-0.24476	-0.352978	-0.413276	-0.346682	-0.0449005	0.337727	0.633301	0.685869	0.647008	0.69671	0.740258	0.723654	0.600879	0.484604	0.392693	0.332323
-0.128755	0.0206974	0.0627287	-0.0449366	-0.159389	-0.0765195	0.209746	0.463795	0.587936	0.524808	0.267238	-0.0363334	-0.384856	-0.721378	-0.956895	-0.950637	-0.7087	-0.443344	-0.228872	-0.193988	-0.200215	-0.168022	-0.152099	-0.0706932	0.0501032	0.164198	0.287288	0.379481	0.403678	0.464627	0.660594	0.847081	0.970968	1.01061	1.00503	0.888761	0.645125	0.350915	0.0544777	-0.230438	-0.410569	-0.453971	-0.523219	-0.621237	-0.668674	-0.693985	-0.708574	-0.679115	-0.704237	-0.784608
0.377281	0.718204	0.99069	1.12629	1.08877	0.868042	0.578471	0.330531	0.20063	0.0889696	-0.0989824	-0.362506	-0.513282	-0.613291	-0.640715	-0.682364	-0.842259	-1.06132	-1.20188	-1.19739	-1.03762	-0.825462	-0.673279	-0.663985	-0.677819	-0.610823	-0.598607	-0.583451	-0.363303	-0.0730184	0.151005	0.299545	0.413364	0.559766	0.818577	1.03961	1.21027	1.21569	1.00505	0.610543	0.167539	-0.244983	-0.572404	-0.673971	-0.673324	-0.549744	-0.431337	-0.348109	-0.253091	-0.127794
-0.378976	-0.235911	-0.252015	-0.396402	-0.590835	-0.746876	-0.73318	-0.683553	-0.759511	-0.768571	-0.608932	-0.459381	-0.350323	-0.319464	-0.316352	-0.313289	-0.309139	-0.345072	-0.411227	-0.486215	-0.548074	-0.587969	-0.593061	-0.619549	-0.688365	-0.781461	-0.854902	-0.907374	-0.920368	-0.913156	-0.900067	-0.83908	-0.67828	-0.524485	-0.394497	-0.265023	-0.0601985	0.131985	0.282781	0.330006	0.185508	-0.0809009	-0.259748	-0.157068	-0.0168417	0.0553452	0.12562	0.221226	0.329768	0.504546
-0.394497	-0.265023	-0.0601985	0.131985	0.282781	0.330006	0.185508	-0.0809009	-0.259748	-0.157068	-0.0168417	0.0553452	0.12562	0.221226	0.329768	0.504546	0.620265	0.563672	0.39817	0.160888	0.0308933	0.0517847	0.131315	0.351192	0.894981	1.6485	2.28436	2.62238	2.61725	2.34062	1.90176	1.51482	1.47785	1.46655	1.38787	1.19481	0.967304	0.865124	0.799712	0.74887	0.633801	0.460027	0.252819	-0.036503	-0.366755	-0.652244	-0.745344	-0.737498	-0.697669	-0.631056
0.865124	0.799712	0.74887	0.633801	0.460027	0.252819	-0.036503	-0.366755	-0.652244	-0.745344	-0.737498	-0.697669	-0.631056	-0.591559	-0.585146	-0.61818	-0.660301	-0.600772	-0.27496	0.117318	0.449498	0.671612	0.739999	0.663527	0.541615	0.555012	0.812247	1.25557	1.66342	1.80782	1.65477	1.33287	1.01261	0.746883	0.70743	0.903054	1.13572	1.27918	1.24741	1.00915	0.603524	0.120809	-0.216434	-0.302922	-0.330807	-0.451245	-0.647538	-0.769564	-0.637428	-0.345197
-0.992526	-1.09057	-1.15602	-1.11728	-1.01593	-0.881649	-0.834212	-0.857745	-0.947053	-1.10457	-1.21954	-1.27428	-1.30043	-1.29977	-1.25042	-1.2291	-1.22984	-1.26244	-1.32198	-1.40202	-1.42275	-1.31912	-1.14632	-0.965351	-0.82742	-0.776057	-0.826775	-0.97636	-1.05422	-0.990119	-0.919047	-0.870096	-0.863331	-0.852827	-0.876891	-0.928443	-1.01145	-1.10363	-1.16754	-1.13661	-0.996651	-0.880217	-0.822646	-0.828079	-0.823811	-0.635167	-0.317222	0.00989252	0.221243	0.221455
-0.776057	-0.826775	-0.97636	-1.05422	-0.990119	-0.919047	-0.870096	-0.863331	-0.852827	-0.876891	-0.928443	-1.01145	-1.10363	-1.16754	-1.13661	-0.996651	-0.880217	-0.822646	-0.828079	-0.823811	-0.635167	-0.317222	0.00989252	0.221243	0.221455	-0.00667747	-0.396796	-0.75802	-0.894004	-0.742837	-0.488009	-0.20567	-0.0502605	-0.0577051	-0.160839	-0.245459	-0.304949	-0.368916	-0.407563	-0.265998	-0.209899	-0.239582	-0.370949	-0.411948	-0.339297	-0.356359	-0.43458	-0.461895	-0.455364	-0.527611
0.0920015	0.242745	0.276043	0.114269	-0.147602	-0.261963	-0.313093	-0.361302	-0.363729	-0.286698	-0.217189	-0.183756	-0.256659	-0.441876	-0.652565	-0.784395	-0.855638	-0.926227	-1.02527	-1.00338	-0.912108	-0.911483	-0.847215	-0.601167	-0.304049	-0.0502225	0.078566	0.0553333	0.181262	0.437224	0.663673	0.814964	0.850246	0.777105	0.671594	0.575389	0.517662	0.507384	0.418152	0.195838	-0.075639	-0.319302	-0.481277	-0.589911	-0.725287	-0.822331	-0.79673	-0.716997	-0.627446	-0.563004
-0.579553	-0.721738	-0.920617	-1.04984	-1.03634	-0.968266	-0.863057	-0.694864	-0.429886	-0.14547	0.109495	0.267586	0.244824	0.0280599	-0.286146	-0.610811	-0.766807	-0.631985	-0.404426	-0.198578	-0.0933917	-0.11631	-0.176078	-0.104509	-0.0530786	-0.0671828	-0.0857335	-0.134661	-0.261965	-0.47838	-0.558319	-0.457087	-0.228448	0.10764	0.408109	0.584726	0.600348	0.713959	0.860745	0.930995	0.997317	1.09408	1.20337	1.27297	1.27838	1.13071	0.901495	0.763125	0.575409	0.399945
-1.51174	-1.42243	-1.30932	-1.20808	-1.13736	-1.06914	-0.981022	-0.889114	-0.834699	-0.810574	-0.825305	-0.890976	-0.990975	-1.03882	-1.06876	-1.13208	-1.03688	-0.800324	-0.525691	-0.248067	-0.0293143	0.146383	0.311932	0.548198	0.81397	1.01833	1.04541	0.861947	0.487225	0.243453	0.168996	0.239514	0.363735	0.429497	0.33667	0.121858	-0.0948744	0.0223083	0.459458	1.03326	1.66572	2.20416	2.51227	2.48437	2.11203	1.51779	0.836901	0.247803	-0.20537	-0.250374
0.238755	0.260627	0.252682	0.132529	-0.078176	-0.188076	-0.265186	-0.424832	-0.551448	-0.621117	-0.571361	-0.485867	-0.501442	-0.56187	-0.597375	-0.589748	-0.490086	-0.365013	-0.245011	-0.139507	0.0123358	0.166097	0.257328	0.315076	0.501321	0.704466	0.804496	0.767139	0.636721	0.443897	0.228241	-0.0152201	-0.197465	-0.205339	-0.0322872	0.181729	0.321359	0.356029	0.291379	0.157437	-0.0376123	-0.21743	-0.304772	-0.163827	0.120018	0.300169	0.374727	0.325028	0.150435	-0.0405742
-1.19505	-1.32052	-1.37574	-1.38627	-1.37278	-1.3385	-1.26105	-1.13807	-1.00184	-0.887195	-0.849065	-0.887144	-0.984551	-1.07217	-1.0929	-1.14291	-1.24638	-1.38127	-1.47346	-1.51546	-1.52348	-1.47175	-1.35429	-1.20574	-1.05574	-0.91917	-0.855032	-0.852487	-0.937768	-1.0089	-0.984213	-0.943059	-0.876622	-0.782798	-0.671478	-0.624822	-0.676788	-0.761234	-0.82276	-0.706598	-0.422572	-0.143208	0.0283554	0.0294511	-0.115247	-0.294783	-0.418554	-0.473544	-0.454664	-0.418637
-1.01958	-1.25223	-1.4549	-1.51446	-1.3973	-1.22612	-1.04538	-0.891351	-0.700934	-0.429059	-0.077468	0.238197	0.389878	0.31276	0.0531163	-0.243667	-0.487421	-0.724141	-0.8407	-0.789526	-0.676629	-0.543688	-0.40851	-0.301363	-0.195087	-0.0545249	0.12496	0.308542	0.443199	0.471432	0.413174	0.283164	0.242644	0.312084	0.37745	0.314906	0.119072	-0.187221	-0.430708	-0.5081	-0.447538	-0.295098	-0.105567	0.206374	0.520846	0.538882	0.575651	0.575734	0.595228	0.822413
-0.0545249	0.12496	0.308542	0.443199	0.471432	0.413174	0.283164	0.242644	0.312084	0.37745	0.314906	0.119072	-0.187221	-0.430708	-0.5081	-0.447538	-0.295098	-0.105567	0.206374	0.520846	0.538882	0.575651	0.575734	0.595228	0.822413	1.14778	1.53504	1.80226	1.80901	1.76199	1.72802	1.53345	1.2444	0.910946	0.684409	0.626573	0.84724	1.02031	1.02156	0.801978	0.39028	-0.0675076	-0.375673	-0.412679	-0.281121	-0.202548	-0.166575	-0.209205	-0.330175	-0.481698
0.299776	0.231026	0.32794	0.590147	0.852513	1.05429	1.14785	1.15326	1.18737	1.36194	1.66279	2.01324	2.29678	2.38835	2.46869	2.63359	2.71066	2.76161	2.73968	2.51286	2.12059	1.56697	1.60495	1.78944	1.84206	1.79494	1.63611	1.47409	1.38106	1.72208	1.79366	1.52916	1.03881	0.526286	0.163464	0.107519	0.337346	0.668413	0.939484	1.0754	1.03139	0.868923	0.582285	0.465942	0.630232	0.710276	0.661355	0.547668	0.332442	0.0421036
-0.683534	-0.621583	-0.259894	0.104529	0.372589	0.387046	0.204993	-0.0872065	-0.306696	-0.312647	-0.222057	-0.0724125	0.110341	0.212637	0.194566	0.0567637	-0.0736182	-0.0387141	0.190448	0.386665	0.603297	0.793812	0.791842	0.524482	0.34038	0.30259	0.340058	0.483448	0.578068	0.605286	0.616552	0.507124	0.416967	0.244984	0.040651	-0.0630935	-0.0553479	0.0998078	0.339739	0.54177	0.569123	0.423736	0.279191	0.131207	0.154575	0.326664	0.370435	0.303433	0.17156	0.0763916
-1.06468	-1.07222	-1.08632	-1.15275	-1.17689	-1.16718	-1.2033	-1.24912	-1.28183	-1.27367	-1.226	-1.18074	-1.15414	-1.10541	-0.979791	-0.805928	-0.668257	-0.633372	-0.687687	-0.773114	-0.798951	-0.816159	-0.854966	-0.919951	-1.03177	-1.17492	-1.30941	-1.34969	-1.36947	-1.41608	-1.44433	-1.44716	-1.3077	-1.05385	-0.796093	-0.527775	-0.28028	-0.163827	-0.172416	-0.229212	-0.0864309	0.112728	0.213348	0.237778	0.19901	0.123801	-0.000726722	-0.151591	-0.17461	0.195588
-0.796093	-0.527775	-0.28028	-0.163827	-0.172416	-0.229212	-0.0864309	0.112728	0.213348	0.237778	0.19901	0.123801	-0.000726722	-0.151591	-0.17461	0.195588	0.757156	1.32101	1.69001	1.78262	1.74498	1.85842	2.1586	2.4177	2.42271	2.1728	1.79732	1.45984	1.29229	1.36838	1.87529	2.28815	2.4988	2.51045	2.34059	2.02513	1.76151	1.66858	1.62479	1.4404	1.09558	0.711633	0.447957	0.305707	0.260976	0.191047	0.04521	-0.174826	-0.183725	0.0225598
1.78262	1.74498	1.85842	2.1586	2.4177	2.42271	2.1728	1.79732	1.45984	1.29229	1.36838	1.87529	2.28815	2.4988	2.51045	2.34059	2.02513	1.76151	1.66858	1.62479	1.4404	1.09558	0.711633	0.447957	0.305707	0.260976	0.191047	0.04521	-0.174826	-0.183725	0.0225598	0.180404	0.308665	0.321988	0.328907	0.261713	0.206642	0.172328	0.194248	0.245212	0.199002	0.0313352	-0.227282	-0.509053	-0.755269	-0.973944	-1.14957	-1.29048	-1.35349	-1.20944
-1.32159	-1.33605	-1.23991	-1.0769	-0.985447	-0.977	-1.03081	-1.10707	-1.2322	-1.40072	-1.51785	-1.52567	-1.51745	-1.51816	-1.52263	-1.52795	-1.4993	-1.43584	-1.38033	-1.28202	-1.15336	-1.06978	-1.07216	-1.13452	-1.1781	-1.21271	-1.26631	-1.33163	-1.35548	-1.33142	-1.30601	-1.28289	-1.22763	-1.10922	-0.936521	-0.739655	-0.540578	-0.312226	0.122153	0.566921	0.896293	1.09117	1.17187	1.12941	0.977418	0.764336	0.633773	0.565351	0.522976	0.451996
-0.00503073	0.145801	0.357104	0.51254	0.544544	0.49415	0.503249	0.463345	0.33044	0.200794	0.110368	0.149234	0.30565	0.504074	0.782668	1.01814	1.13564	1.11186	1.04617	0.940118	0.849038	0.742268	0.678932	0.568657	0.489747	0.527984	0.605958	0.57653	0.432072	0.282084	0.184009	0.132033	0.13216	0.177365	0.2704	0.323801	0.294765	0.170016	0.0212926	-0.0834021	-0.100987	-0.102057	0.0225363	0.26196	0.421834	0.460759	0.359006	0.136201	-0.158035	-0.428583
0.132033	0.13216	0.177365	0.2704	0.323801	0.294765	0.170016	0.0212926	-0.0834021	-0.100987	-0.102057	0.0225363	0.26196	0.421834	0.460759	0.359006	0.136201	-0.158035	-0.428583	-0.582218	-0.639286	-0.635044	-0.602854	-0.579293	-0.507341	-0.407225	-0.300643	-0.205012	-0.0809406	0.0772186	0.336644	0.591329	0.83975	1.09291	1.30221	1.27843	1.22525	1.24345	0.982495	0.5692	0.0949709	-0.0933134	-0.00698895	0.0704656	0.0908359	0.0965938	0.0874076	-0.0131685	-0.100839	-0.121259
-1.28942	-1.3557	-1.32314	-1.23535	-1.13854	-1.06911	-0.953222	-0.656296	-0.233339	0.163396	0.425798	0.502914	0.376278	0.153681	-0.0755577	-0.233335	-0.306944	-0.326837	-0.280245	-0.167799	0.0385563	0.352024	0.706985	0.996369	1.11349	1.16369	1.42046	2.05132	2.58066	2.74549	2.51655	2.0508	1.57999	1.34727	1.57964	1.82741	1.91474	1.81983	1.60311	1.50555	1.42092	1.24341	0.973391	0.782043	0.7363	0.810003	0.815572	0.674755	0.447051	0.32324
1.42092	1.24341	0.973391	0.782043	0.7363	0.810003	0.815572	0.674755	0.447051	0.32324	0.336667	0.314957	0.206472	0.0482696	-0.0107758	-0.124337	-0.374767	-0.555434	-0.661278	-0.676199	-0.538675	-0.204709	0.245375	0.533526	0.542607	0.307364	-0.0394207	-0.28873	-0.262326	-0.14762	-0.0520849	0.0121328	-0.0470566	-0.208765	-0.390495	-0.420297	-0.253847	-0.0305104	0.0757116	0.0025539	-0.204905	-0.437289	-0.655941	-0.546091	-0.324094	0.0237585	0.363087	0.499694	0.418737	0.135314
0.572389	0.85651	1.04825	1.09023	1.01773	0.899461	0.781156	0.725389	0.712833	0.654008	0.695537	0.665354	0.517346	0.319274	0.0285637	-0.245363	-0.251225	-0.224486	-0.248583	-0.253275	-0.279107	-0.303488	-0.350983	-0.445362	-0.559993	-0.628435	-0.642104	-0.607095	-0.588437	-0.605745	-0.628213	-0.566409	-0.533575	-0.605362	-0.75215	-0.869904	-0.812502	-0.547023	-0.348293	-0.234215	-0.183703	-0.189553	-0.313747	-0.411255	-0.439342	-0.416134	-0.291865	-0.136324	-0.00734737	0.0408655
0.556412	0.757864	0.784287	0.732666	0.675051	0.631273	0.608642	0.636898	0.641992	0.523189	0.215695	-0.187221	-0.511159	-0.726977	-0.845707	-0.976757	-0.879697	-0.627883	-0.392188	-0.206066	-0.0954715	0.0512033	0.25338	0.341783	0.240456	0.0164287	-0.185604	-0.329941	-0.287167	-0.126217	0.0556156	0.289084	0.506679	0.559361	0.46334	0.379391	0.452466	0.620146	0.790771	0.912555	1.00586	0.956135	0.741378	0.424458	0.0809384	-0.0794262	-0.0306151	0.14174	0.320367	0.375144
-0.384465	-0.384343	-0.524376	-0.694162	-0.717137	-0.724602	-0.771292	-0.866823	-0.999494	-1.06901	-1.06021	-1.0611	-1.11458	-1.1207	-0.856254	-0.508145	-0.2273	-0.0856684	-0.0735	-0.190411	-0.418617	-0.672853	-0.850897	-0.939321	-0.931841	-0.931773	-0.856709	-0.750661	-0.733089	-0.757622	-0.781361	-0.756447	-0.666084	-0.590897	-0.576601	-0.584216	-0.54218	-0.391026	-0.135625	0.170615	0.48507	0.76557	0.915886	0.90147	0.736686	0.492517	0.177735	-0.176375	-0.439057	-0.479947
-0.672853	-0.850897	-0.939321	-0.931841	-0.931773	-0.856709	-0.750661	-0.733089	-0.757622	-0.781361	-0.756447	-0.666084	-0.590897	-0.576601	-0.584216	-0.54218	-0.391026	-0.135625	0.170615	0.48507	0.76557	0.915886	0.90147	0.736686	0.492517	0.177735	-0.176375	-0.439057	-0.479947	-0.21542	0.273241	0.813127	1.32797	1.72633	1.91036	1.85815	1.76272	1.65285	1.54835	1.53441	1.53823	1.49175	1.30677	1.01095	0.768702	0.635134	0.570733	0.555767	0.440168	0.183785
0.378468	0.318083	0.185277	0.0584893	-0.0627187	-0.12065	0.0228941	0.277303	0.553249	0.823802	1.08688	1.14065	0.978156	0.71807	0.409538	0.23774	0.212085	0.235392	0.205767	0.108189	-0.0292241	-0.148426	-0.265819	-0.453022	-0.581883	-0.552007	-0.376917	-0.0671831	0.301734	0.651308	0.822863	0.785032	0.585082	0.387211	0.275933	0.194174	0.154718	0.216169	0.329357	0.430745	0.519017	0.690269	0.903845	1.03619	1.05093	0.960057	0.715762	0.401308	0.0861367	-0.21776
0.283128	0.421253	0.396926	0.223333	0.062784	0.0398922	0.033913	0.0449917	0.0834544	0.133723	0.196603	0.424591	0.803418	1.14457	1.28549	1.21765	0.982016	0.663675	0.29845	0.180623	0.549615	0.972007	1.29226	1.38504	1.24678	0.981805	0.671551	0.318243	-0.0666591	-0.368262	-0.538045	-0.611112	-0.658212	-0.598463	-0.316468	-0.0734606	0.0655197	0.106903	0.198392	0.53496	0.974766	1.56713	1.98449	2.03737	1.72802	1.18391	0.588621	0.108301	-0.165454	-0.302095
-1.06881	-1.15142	-1.2327	-1.29339	-1.34663	-1.41074	-1.42881	-1.43235	-1.33181	-1.12531	-0.92481	-0.740327	-0.614414	-0.551104	-0.574409	-0.678159	-0.825782	-0.993094	-1.11132	-1.15	-1.13915	-1.08612	-1.01721	-0.97195	-0.92637	-0.921236	-0.915932	-0.763381	-0.406851	0.0157085	0.334466	0.495024	0.464664	0.365128	0.33728	0.451481	0.623728	0.778432	0.825834	0.732601	0.550914	0.362368	0.186343	0.021912	-0.133597	-0.21698	-0.19919	-0.0569504	0.15484	0.194997
-0.731513	-0.692087	-0.683	-0.744202	-0.858884	-0.968506	-0.969029	-0.923394	-0.869377	-0.783726	-0.636015	-0.329884	0.0425929	0.354528	0.627374	0.809038	0.884433	0.868546	0.702431	0.465137	0.288475	0.235765	0.362232	0.572955	0.789631	0.960337	1.01486	0.920562	0.859539	1.06539	1.27188	1.30109	1.1699	0.983061	0.819539	0.836874	1.09698	1.46239	1.7954	1.98236	2.01885	1.91088	1.61446	1.14998	0.611638	0.10653	-0.27046	-0.461329	-0.395198	-0.142841
0.511851	0.640546	0.55808	0.322183	0.0761062	-0.098204	-0.21496	-0.300827	-0.386562	-0.466661	-0.51952	-0.568533	-0.670685	-0.864262	-1.03448	-1.07297	-0.997253	-0.925943	-0.932458	-1.00116	-1.0809	-1.16156	-1.20838	-1.18082	-1.03188	-0.777949	-0.492267	-0.26733	-0.0592942	0.222202	0.488106	0.697866	0.759329	0.593049	0.250433	-0.0234981	0.0528719	0.30041	0.470006	0.501268	0.448917	0.394704	0.311744	0.149616	-0.0268891	-0.0931713	0.0213558	0.18533	0.269644	0.211429
0.327991	0.380694	0.254649	-0.000535984	-0.389569	-0.615914	-0.670975	-0.582737	-0.359804	-0.126964	0.114249	0.256627	0.294669	0.285839	0.25011	0.142274	0.0469418	0.112399	0.208059	0.182063	0.046701	-0.136374	-0.291717	-0.478506	-0.716294	-0.989882	-1.24908	-1.41996	-1.44725	-1.38382	-1.30224	-1.12231	-0.898022	-0.70436	-0.576756	-0.543111	-0.60954	-0.6099	-0.491121	-0.419454	-0.375885	-0.224261	0.00591356	0.203032	0.317156	0.229226	-0.0559458	-0.455039	-0.817317	-0.923078
-0.7131	-0.770238	-0.778445	-0.774607	-0.853795	-0.984631	-1.09787	-1.10185	-1.00503	-0.93519	-0.880641	-0.791868	-0.656024	-0.473595	-0.318613	-0.249912	-0.289507	-0.343564	-0.322617	-0.26729	-0.287191	-0.237365	-0.0561343	0.136494	0.309613	0.367994	0.279361	0.155739	0.220881	0.31977	0.346742	0.413374	0.588153	0.737057	0.781411	0.789675	0.802139	0.739806	0.64461	0.639919	0.732436	0.972601	1.31897	1.59946	1.7256	1.72845	1.69768	1.58069	1.17338	0.628049
-0.627465	-0.567606	-0.556654	-0.485734	-0.399992	-0.347389	-0.328708	-0.348654	-0.317773	-0.26245	-0.271623	-0.294783	-0.2645	-0.0728816	0.280503	0.591886	0.761892	0.734989	0.509625	0.133831	-0.296954	-0.674522	-0.959728	-1.09037	-1.08717	-1.0625	-1.05354	-1.06252	-1.04819	-1.00649	-0.93179	-0.821475	-0.700163	-0.621544	-0.560116	-0.466606	-0.390966	-0.45824	-0.489649	-0.299266	-0.0434327	0.379253	0.886635	1.27669	1.47634	1.51823	1.35161	1.04723	0.960071	1.03798
-1.33858	-1.13082	-0.873767	-0.654375	-0.548305	-0.589076	-0.736949	-0.906322	-1.05302	-1.18454	-1.29785	-1.36374	-1.31589	-1.21303	-1.06416	-0.955048	-0.878164	-0.796104	-0.656502	-0.419653	-0.116321	0.0876722	0.113469	-0.0325102	-0.236086	-0.359375	-0.322496	-0.135566	0.254855	0.837362	1.48316	2.08017	2.52033	2.60256	2.32614	2.15774	2.1905	2.15292	2.40426	2.77876	2.80494	2.42817	1.75511	1.01711	0.519191	0.436075	0.52995	0.722456	0.918445	0.952716
-0.97127	-0.898834	-0.903165	-0.955144	-1.06791	-1.20565	-1.32213	-1.3438	-1.32697	-1.19787	-0.918352	-0.515704	-0.113899	0.253701	0.49141	0.530083	0.33835	0.146445	0.0388788	0.0716887	0.153005	0.298009	0.589484	0.843663	0.920523	1.0056	1.05189	0.949215	0.928452	0.827707	0.608501	0.614759	0.856771	1.26216	1.68845	1.87334	1.84919	1.61122	1.38995	1.22448	1.08232	0.845962	0.651402	0.503576	0.476676	0.520377	0.528816	0.483127	0.454107	0.48452
-0.551257	-0.664507	-0.762201	-0.825252	-0.743653	-0.579944	-0.453284	-0.409765	-0.455898	-0.552127	-0.557965	-0.430709	-0.281441	-0.235764	-0.341661	-0.521692	-0.696854	-0.894691	-1.06246	-1.14213	-1.22489	-1.30167	-1.27248	-1.20516	-1.11	-1.06386	-1.05341	-1.05967	-0.969636	-0.794353	-0.657658	-0.493216	-0.227206	0.130301	0.496324	0.785763	0.943979	0.991112	0.991362	0.910765	0.712775	0.414198	0.117328	-0.165397	-0.306214	-0.209176	-0.0545268	0.125535	0.309047	0.453083
0.940317	1.04696	1.08376	1.10245	1.07121	0.894975	0.842371	0.816891	0.796908	0.783871	0.898607	0.927877	0.799167	0.70094	0.693506	0.735268	0.738798	0.635992	0.461111	0.247455	0.019349	-0.0811552	-0.112842	-0.138841	-0.0717613	0.0456431	0.160191	0.163819	0.00705241	-0.328035	-0.463058	-0.378453	-0.288204	-0.148114	-0.0152957	0.193034	0.301951	0.300044	0.162845	0.0246168	0.0363682	0.336599	0.863608	1.34957	1.60424	1.55836	1.33281	1.08468	0.874496	0.697759
-0.107581	-0.173651	-0.38047	-0.64632	-0.755944	-0.709064	-0.560442	-0.457049	-0.459817	-0.506105	-0.416196	-0.124781	0.328585	1.09189	2.13754	3.30972	4.20686	4.60607	4.46417	4.32831	4.31085	4.23422	4.30152	4.15829	3.5928	2.92164	2.46912	2.34137	2.29483	1.90515	1.32014	0.682228	0.266408	0.107433	0.16992	0.509502	0.915749	1.23721	1.43113	1.39867	1.14455	0.744843	0.328641	0.0346504	-0.045863	-0.0781094	-0.174782	-0.207204	0.0126525	0.248377
0.105105	0.368338	0.464488	0.446631	0.358969	0.219959	0.0123856	-0.149394	-0.251389	-0.397059	-0.586351	-0.767179	-0.957692	-0.953392	-0.692191	-0.410511	-0.0953905	0.278668	0.591252	0.758807	0.819135	0.80229	0.711094	0.568515	0.464429	0.544129	0.708857	0.802951	0.814769	0.848133	0.870465	0.793542	0.647048	0.534961	0.414398	0.251159	0.246915	0.341286	0.54722	0.907738	1.05639	0.955095	0.675231	0.388661	0.34694	0.476667	0.568768	0.623449	0.677519	0.682491
-0.975649	-0.933979	-0.955185	-1.06275	-1.1648	-1.20952	-1.16228	-1.11347	-1.08182	-1.05545	-1.0322	-1.05876	-1.08704	-1.06413	-1.01772	-0.920726	-0.859769	-0.832407	-0.828119	-0.892185	-0.970674	-1.021	-1.01695	-1.00043	-0.968598	-0.919143	-0.851015	-0.722089	-0.596825	-0.472211	-0.330516	-0.29992	-0.380028	-0.570037	-0.773224	-0.884025	-0.938622	-0.862395	-0.662995	-0.459144	-0.220618	0.0172098	0.116631	0.0496836	-0.148692	-0.39548	-0.413849	-0.259028	-0.0403843	0.164507
-1.021	-1.01695	-1.00043	-0.968598	-0.919143	-0.851015	-0.722089	-0.596825	-0.472211	-0.330516	-0.29992	-0.380028	-0.570037	-0.773224	-0.884025	-0.938622	-0.862395	-0.662995	-0.459144	-0.220618	0.0172098	0.116631	0.0496836	-0.148692	-0.39548	-0.413849	-0.259028	-0.0403843	0.164507	0.268944	0.310301	0.417486	0.57928	0.778623	0.925125	1.0166	1.19856	1.34327	1.25286	0.907235	0.462179	0.391559	0.40459	0.384993	0.300548	0.0685347	-0.264773	-0.616259	-0.90945	-0.922478
-0.0403843	0.164507	0.268944	0.310301	0.417486	0.57928	0.778623	0.925125	1.0166	1.19856	1.34327	1.25286	0.907235	0.462179	0.391559	0.40459	0.384993	0.300548	0.0685347	-0.264773	-0.616259	-0.90945	-0.922478	-0.82283	-0.775714	-0.723342	-0.668765	-0.627743	-0.60264	-0.606483	-0.669326	-0.757671	-0.856439	-0.877525	-0.801479	-0.662386	-0.467049	-0.22462	0.054331	0.342601	0.575511	0.683166	0.630196	0.47359	0.276361	0.0142482	-0.29174	-0.612236	-0.843752	-0.922501
1.60812	2.00811	2.26812	2.19151	1.76975	1.1852	0.706131	0.443507	0.615229	0.863018	0.925281	0.795345	0.522725	0.323222	0.297194	0.362663	0.380948	0.287103	0.159948	0.100245	0.269471	0.450486	0.576183	0.663698	0.723785	0.813829	0.898357	0.964451	1.03544	1.09772	1.06714	0.978	0.932703	1.14256	1.59392	2.10145	2.61596	3.06377	3.47538	3.90906	4.10825	3.98146	3.60582	3.17039	2.86106	2.62371	2.41521	2.21852	1.96967	1.75648
2.10145	2.61596	3.06377	3.47538	3.90906	4.10825	3.98146	3.60582	3.17039	2.86106	2.62371	2.41521	2.21852	1.96967	1.75648	1.62114	1.47057	1.09708	0.673714	0.444839	0.358388	0.256215	0.177377	0.206731	0.285516	0.308365	0.29768	0.344251	0.253203	0.0969137	-0.032241	-0.0281704	0.0243581	0.0196347	-0.0323571	0.0646045	0.175596	0.227832	0.291349	0.324102	0.277636	0.261982	0.324202	0.384731	0.442759	0.586145	0.948936	1.41852	1.69273	1.77388
-0.0684139	-0.0371606	-0.10874	-0.208329	-0.176203	0.0584476	0.37205	0.68426	0.931463	1.20878	1.3801	1.48268	1.57005	1.56328	1.46237	1.4109	1.51855	1.77492	2.06094	2.34914	2.58445	2.69315	2.45875	2.24443	2.04898	1.86262	1.90291	2.18924	2.6771	2.95218	2.91875	2.62225	2.31677	2.22379	2.33672	2.619	2.82175	2.84824	2.69789	2.38148	1.94146	1.79356	1.60404	1.26479	1.09664	1.14445	1.1207	1.0733	0.983804	0.870864
1.79356	1.60404	1.26479	1.09664	1.14445	1.1207	1.0733	0.983804	0.870864	0.817722	0.704903	0.739276	0.891069	0.924899	0.792678	0.55121	0.230003	0.115567	0.273723	0.331907	0.23089	0.0435675	-0.0416984	0.0701112	0.296194	0.613885	0.87341	1.05147	1.39861	2.03162	2.71723	3.23794	3.44245	3.39972	3.20136	3.03143	3.14976	3.45248	3.82361	4.19611	4.44571	4.65383	4.64728	4.4275	3.77717	3.22198	2.7988	2.1734	1.44844	0.831635
-0.206096	-0.435859	-0.676883	-0.799312	-0.750259	-0.621101	-0.480853	-0.404409	-0.412345	-0.535694	-0.764533	-1.05217	-1.07211	-0.91243	-0.750382	-0.630793	-0.556145	-0.465059	-0.400591	-0.335937	-0.240563	-0.1264	-0.0258035	0.056323	0.0731662	-0.0150922	-0.192642	-0.373676	-0.49758	-0.493823	-0.378716	-0.206469	-0.00386942	0.140855	0.157471	0.116847	0.0388371	-0.0616886	-0.136447	-0.103055	-0.106982	-0.168818	-0.275217	-0.395788	-0.488823	-0.492221	-0.44919	-0.397034	-0.201009	-0.00221209
-0.624059	-0.656693	-0.801003	-0.982727	-1.03099	-1.00321	-0.977705	-0.930617	-0.857708	-0.784778	-0.74186	-0.770047	-0.82467	-0.816333	-0.771392	-0.745573	-0.792505	-0.883832	-0.977428	-1.01783	-1.0362	-1.07814	-1.16358	-1.26238	-1.33214	-1.32043	-1.29306	-1.23128	-1.12289	-0.917548	-0.688036	-0.439538	-0.220364	-0.158696	-0.264449	-0.441456	-0.532535	-0.464645	-0.43766	-0.489756	-0.466107	-0.472098	-0.456967	-0.410461	-0.370033	-0.403848	-0.494268	-0.622964	-0.685419	-0.739254
-0.784778	-0.74186	-0.770047	-0.82467	-0.816333	-0.771392	-0.745573	-0.792505	-0.883832	-0.977428	-1.01783	-1.0362	-1.07814	-1.16358	-1.26238	-1.33214	-1.32043	-1.29306	-1.23128	-1.12289	-0.917548	-0.688036	-0.439538	-0.220364	-0.158696	-0.264449	-0.441456	-0.532535	-0.464645	-0.43766	-0.489756	-0.466107	-0.472098	-0.456967	-0.410461	-0.370033	-0.403848	-0.494268	-0.622964	-0.685419	-0.739254	-0.766579	-0.74773	-0.742983	-0.741499	-0.620917	-0.34639	0.0747726	0.521044	0.845347
-0.328067	-0.444817	-0.551841	-0.592712	-0.616268	-0.527635	-0.354765	-0.120309	0.16988	0.553049	1.0773	1.59085	1.89024	2.08621	2.18858	2.14926	2.09111	2.04269	1.87437	1.58666	1.66624	1.80205	1.7188	1.55476	1.49847	1.40541	1.32026	1.39288	1.30082	1.00305	0.701066	0.60445	0.388385	0.247162	0.167755	0.395139	0.77208	1.13794	1.42551	1.51172	1.30937	0.997131	0.899635	0.674177	0.358227	0.0363304	-0.332134	-0.576187	-0.475885	-0.114953
1.59085	1.89024	2.08621	2.18858	2.14926	2.09111	2.04269	1.87437	1.58666	1.66624	1.80205	1.7188	1.55476	1.49847	1.40541	1.32026	1.39288	1.30082	1.00305	0.701066	0.60445	0.388385	0.247162	0.167755	0.395139	0.77208	1.13794	1.42551	1.51172	1.30937	0.997131	0.899635	0.674177	0.358227	0.0363304	-0.332134	-0.576187	-0.475885	-0.114953	0.291345	0.631463	0.769077	0.650773	0.387387	0.299479	0.175303	0.00934211	-0.160177	0.0700097	0.693458
1.33953	1.57894	1.73872	1.74933	1.70064	1.63623	1.49735	1.25412	1.0251	1.07426	1.26854	1.35078	1.57752	1.96721	2.08943	1.82788	1.24965	0.553541	-0.0430829	-0.363324	-0.411552	-0.335202	0.00918328	0.424676	0.678846	0.686227	0.689997	0.8	1.09344	1.65581	2.11414	2.51617	2.65422	2.48466	2.21019	1.83035	1.37259	0.995989	0.736222	0.567225	0.563221	0.705939	0.91231	1.0828	1.21086	1.13527	0.878774	0.455584	-0.058383	-0.552007
-0.820136	-0.832276	-0.780936	-0.711832	-0.567773	-0.286176	-0.0304876	0.144219	0.203597	0.136381	-0.0478473	-0.279213	-0.525041	-0.744231	-0.839038	-0.719757	-0.551846	-0.47766	-0.562347	-0.776693	-0.994227	-1.0861	-1.02465	-0.893528	-0.766976	-0.622675	-0.476642	-0.371707	-0.289145	-0.252069	-0.194011	-0.00137081	0.285917	0.512479	0.736713	0.858207	0.855184	0.710769	0.416471	-0.00747182	-0.46087	-0.864698	-1.07338	-0.969536	-0.59233	0.0305803	0.6884	1.31472	1.92129	2.24708
0.36564	0.797568	1.12946	1.17951	1.1285	1.23845	1.45493	1.52423	1.51759	1.4806	1.43852	1.35765	1.24043	1.12347	0.91741	0.644687	0.300499	-0.0221491	0.180104	0.798387	1.51331	2.15459	2.57138	2.5403	2.0645	1.38763	0.824392	0.540845	0.494481	0.531327	0.595613	0.620601	0.62075	0.612515	0.584941	0.563858	0.65714	0.965449	1.19247	1.12297	0.85332	0.799926	0.953069	0.990651	0.986526	1.11053	1.51217	2.04403	2.5446	2.85042
0.939814	1.16247	1.52915	1.76282	1.7802	1.68861	1.60071	1.52787	1.41933	1.23854	0.990931	0.690233	0.401647	0.261889	0.269362	0.220316	0.0843772	-0.177198	-0.382589	-0.419778	-0.375477	-0.19352	-0.00174135	0.116698	0.0860235	-0.074604	-0.143696	-0.247676	-0.396354	-0.484932	-0.445308	-0.393081	-0.402813	-0.376171	-0.28501	-0.174617	0.00158136	0.105882	0.145067	0.06109	-0.0197038	-0.12495	-0.211239	-0.250703	-0.31274	-0.213978	0.0695059	0.335036	0.451309	0.433198
-0.826865	-0.532494	-0.220224	0.048222	0.181345	0.0753757	-0.238377	-0.659169	-0.869729	-0.816117	-0.747403	-0.752218	-0.850817	-0.986226	-1.13363	-1.25391	-1.25595	-1.10713	-0.96927	-0.865934	-0.786675	-0.730261	-0.726455	-0.774981	-0.828838	-0.856384	-0.885851	-0.934745	-0.959756	-0.786818	-0.45749	-0.00521121	0.424866	0.700667	0.751043	0.585237	0.287892	-0.0448905	-0.324635	-0.49498	-0.597925	-0.653567	-0.702294	-0.813371	-0.980883	-1.07086	-0.876382	-0.574108	-0.269793	-0.0151338
-0.702294	-0.813371	-0.980883	-1.07086	-0.876382	-0.574108	-0.269793	-0.0151338	0.168419	0.264042	0.27771	0.212813	0.147355	0.215603	0.346995	0.392807	0.387178	0.348549	0.22826	0.172204	0.242822	0.344426	0.407344	0.521223	0.697516	0.848752	0.902415	0.873996	0.909871	0.919189	0.990447	1.2805	1.5992	1.72349	1.55794	1.2591	0.995151	0.807889	0.783235	1.04433	1.63698	2.07411	2.30379	2.32439	2.14196	1.72772	1.15454	0.542973	0.119217	-0.0734332
0.453859	-0.0960497	-0.537558	-0.716281	-0.598214	-0.321783	-0.114649	0.152071	0.648407	1.15537	1.57807	1.78967	1.8189	1.99905	2.31993	2.6955	3.03778	3.26518	3.29195	2.99667	2.43811	1.74274	1.11423	0.722677	0.382077	0.145036	0.0611681	0.0229063	0.0582313	0.0606648	0.0692314	0.176279	0.318667	0.484717	0.69576	0.831024	0.811073	0.588503	0.236623	-0.086869	-0.25026	-0.320562	-0.191013	0.189242	0.430925	0.471656	0.345126	0.116222	0.0781661	0.282613
1.15537	1.57807	1.78967	1.8189	1.99905	2.31993	2.6955	3.03778	3.26518	3.29195	2.99667	2.43811	1.74274	1.11423	0.722677	0.382077	0.145036	0.0611681	0.0229063	0.0582313	0.0606648	0.0692314	0.176279	0.318667	0.484717	0.69576	0.831024	0.811073	0.588503	0.236623	-0.086869	-0.25026	-0.320562	-0.191013	0.189242	0.430925	0.471656	0.345126	0.116222	0.0781661	0.282613	0.629975	0.960558	1.05711	0.909929	0.592898	0.337186	0.228732	0.168049	0.15985
0.200236	0.157902	-0.0267805	-0.117285	-0.0181304	0.360241	0.793885	1.00385	0.946151	0.698591	0.453122	0.340602	0.257986	0.229319	0.37371	0.458839	0.362403	0.138689	-0.102922	-0.284175	-0.336627	-0.102442	0.20847	0.503202	0.934725	1.16438	1.06516	0.68003	0.173051	-0.249625	-0.572709	-0.712225	-0.570377	-0.391917	-0.230441	-0.0615846	0.0751402	0.157132	0.161904	0.126359	0.10999	0.191565	0.323352	0.362119	0.342125	0.312614	0.259227	0.163406	0.050051	0.0119123
-0.102442	0.20847	0.503202	0.934725	1.16438	1.06516	0.68003	0.173051	-0.249625	-0.572709	-0.712225	-0.570377	-0.391917	-0.230441	-0.0615846	0.0751402	0.157132	0.161904	0.126359	0.10999	0.191565	0.323352	0.362119	0.342125	0.312614	0.259227	0.163406	0.050051	0.0119123	0.0285371	0.106255	0.433804	0.898541	1.23469	1.38921	1.37297	1.24928	0.966793	0.612558	0.346426	0.211349	0.0790465	-0.0856032	-0.210356	-0.289704	-0.323068	-0.366683	-0.374086	-0.327202	-0.304512
-0.270205	-0.24232	-0.346768	-0.49646	-0.68606	-0.878352	-1.02459	-1.16855	-1.29112	-1.31848	-1.28295	-1.20501	-1.10072	-0.933627	-0.563205	-0.0901131	0.390487	0.794788	1.04047	1.09746	1.12658	1.41167	1.70019	1.93407	2.14723	2.27528	2.30414	2.44109	2.90156	3.13815	2.9616	2.67958	2.36004	1.89373	1.69698	1.88024	2.11443	2.28968	2.35827	2.2258	2.37327	2.77725	3.09354	3.37775	3.35859	2.95528	2.49779	2.09398	1.55831	1.1008
2.90156	3.13815	2.9616	2.67958	2.36004	1.89373	1.69698	1.88024	2.11443	2.28968	2.35827	2.2258	2.37327	2.77725	3.09354	3.37775	3.35859	2.95528	2.49779	2.09398	1.55831	1.1008	0.715925	0.437011	0.34534	0.214754	0.024097	-0.107072	-0.272292	-0.501198	-0.730466	-0.803289	-0.730544	-0.601253	-0.484092	-0.351099	-0.15492	0.115265	0.327426	0.362574	0.22103	-0.030868	-0.26828	-0.433823	-0.561988	-0.713599	-0.847712	-0.927231	-0.922595	-0.890371
-0.204964	0.358771	0.986531	1.52141	1.88616	2.10132	2.22126	2.13508	1.83349	1.43976	1.12651	0.953496	0.881218	0.853544	0.842781	0.794803	0.729144	0.77445	0.785567	0.757798	0.774903	0.822177	0.980585	1.06906	1.20956	1.18037	1.11553	1.18442	1.37868	1.65107	1.91069	2.05455	2.21277	2.50304	2.8787	3.16418	3.19494	2.96289	2.46696	1.75807	1.30765	1.69033	2.12592	2.16874	2.02285	1.88665	1.67181	1.46364	1.22763	1.10201
-0.0957016	-0.146124	-0.112672	-0.00451409	0.15427	0.359241	0.613764	0.850324	0.972724	0.941326	0.779012	0.577233	0.428099	0.422063	0.50558	0.71093	0.879924	0.892426	0.750611	0.521117	0.309546	0.0957846	-0.128867	-0.292056	-0.167139	0.361586	1.04609	1.57396	1.77955	1.61901	1.18975	0.686617	0.332888	0.207834	0.252743	0.297472	0.263953	0.0408899	-0.244414	-0.365455	-0.170726	0.170652	0.358466	0.271108	-0.0449953	-0.484184	-0.888816	-1.15938	-1.10612	-0.842546
-0.396679	-0.311714	-0.159553	-0.0455613	-0.0661326	-0.268423	-0.529742	-0.810491	-1.05485	-1.22255	-1.21199	-1.06451	-0.923556	-0.817873	-0.719426	-0.598288	-0.49709	-0.470686	-0.533116	-0.651267	-0.712066	-0.704439	-0.71691	-0.724108	-0.770591	-0.787032	-0.751035	-0.735592	-0.794076	-0.776869	-0.554285	-0.0748148	0.376654	0.616865	0.662224	0.658356	0.680054	0.532443	0.198964	-0.148027	-0.288317	-0.280355	-0.173002	-0.107165	-0.14772	-0.263974	-0.464487	-0.645454	-0.765006	-0.842187
-0.212566	0.0554598	0.457724	0.826424	0.991696	0.878448	0.598163	0.380814	0.208723	-0.0321229	-0.26609	-0.471973	-0.645294	-0.766226	-0.702247	-0.614775	-0.50766	-0.367894	-0.179306	0.180779	0.53488	0.779751	0.827706	0.705228	0.599854	0.669862	0.878828	1.18495	1.38346	1.36734	1.23539	1.12502	0.945885	0.826288	0.756077	0.689901	0.650693	0.67079	0.742783	0.829431	0.887383	0.825355	0.845875	0.887995	0.82503	0.725539	0.498975	0.157605	-0.111355	-0.282824
-0.00918108	0.297737	0.570849	0.731764	0.722526	0.771379	1.03883	1.28862	1.34615	1.27517	1.30445	1.24913	1.16994	1.1251	0.958035	0.720541	0.574481	0.736874	1.01392	1.09741	1.02135	0.862942	0.792239	0.74477	0.68522	0.83076	1.12449	1.3158	1.35143	1.18205	0.901137	0.880861	1.05987	1.13989	1.0754	0.857577	0.62638	0.315008	0.149039	0.0728069	0.246112	0.535387	0.640064	0.59148	0.378939	0.102022	-0.110033	-0.0944365	0.0486135	0.223659
0.183694	0.185154	0.30286	0.32781	0.175541	-0.0999601	-0.393407	-0.668283	-0.941228	-1.01904	-0.988013	-0.810801	-0.60874	-0.291344	0.0333631	0.226925	0.239468	0.0863712	-0.168276	-0.465552	-0.606581	-0.619523	-0.604389	-0.53791	-0.451808	-0.367127	-0.303192	-0.260592	-0.253879	-0.263842	-0.230088	-0.127159	0.020339	0.263014	0.706953	1.13764	1.42043	1.52508	1.38236	0.953627	0.343018	-0.278021	-0.730576	-0.886418	-0.902924	-0.903231	-0.798667	-0.613955	-0.441278	-0.194432
2.22136	1.79646	1.19416	0.729248	0.654626	0.730165	0.794514	0.732796	0.486461	0.179857	-0.154419	-0.361554	-0.271077	-0.176224	-0.139446	-0.272686	-0.441522	-0.604912	-0.67899	-0.639033	-0.515369	-0.380974	-0.181918	-0.0582136	-0.0353152	-0.0900643	-0.0988041	-0.110728	-0.142584	-0.282753	-0.458597	-0.496212	-0.41286	-0.288961	-0.0726763	0.0796689	0.128149	0.057245	-0.118758	-0.365585	-0.525462	-0.531748	-0.313052	-0.00562535	0.22931	0.28753	0.240905	0.210399	0.195897	0.24304
0.279203	0.428554	0.424155	0.26019	0.0607547	-0.113131	-0.216918	-0.297193	-0.36784	-0.481073	-0.706791	-0.946809	-1.0487	-0.976352	-0.731525	-0.432961	-0.244591	-0.224761	-0.381845	-0.607911	-0.788571	-0.929991	-1.0041	-0.95741	-0.881219	-0.839246	-0.702003	-0.464088	-0.227952	0.0217301	0.282972	0.581263	0.938693	1.39971	1.89385	2.22363	2.2341	1.90885	1.36664	0.786328	0.287318	-0.0478968	-0.193028	-0.177364	-0.0690545	0.0997583	0.250808	0.342477	0.318886	0.298554
-0.12201	-0.398352	-0.445969	-0.45717	-0.368751	-0.207174	-0.130984	-0.219597	-0.445611	-0.800989	-0.864186	-0.669978	-0.479186	-0.304265	-0.185224	-0.146675	-0.217853	-0.368617	-0.386152	-0.22676	-0.0938883	-0.0329884	-0.0945758	-0.213197	-0.339279	-0.344423	-0.230487	-0.216347	-0.318062	-0.401968	-0.438491	-0.44176	-0.308979	-0.0808042	0.110791	0.149982	-0.00323836	-0.255419	-0.496806	-0.483249	-0.379194	-0.313546	-0.213489	-0.101426	-0.122627	-0.155037	-0.23966	-0.250246	-0.20502	-0.100233
-0.079474	-0.123902	-0.209343	-0.348558	-0.403483	-0.357499	-0.27941	-0.213341	-0.163806	-0.150911	-0.157325	-0.142599	-0.198551	-0.333798	-0.555402	-0.643881	-0.455366	-0.230039	0.137441	0.525529	0.980611	1.42747	1.73251	1.83743	1.74364	1.52574	1.44156	1.45935	1.31867	1.00754	0.572182	0.178338	-0.00930816	0.0635889	0.297161	0.472922	0.508012	0.494427	0.472915	0.374564	0.41641	0.563521	0.499115	0.301163	0.0549466	-0.174078	-0.301878	-0.322917	-0.313545	-0.231978
-0.730921	-0.517627	-0.327928	-0.228913	-0.150424	-0.135056	-0.2215	-0.275314	-0.245342	-0.0767027	0.261099	0.695017	1.17156	1.56602	1.77198	1.72118	1.4757	1.12386	0.640272	0.266803	0.294331	0.465136	0.563652	0.557889	0.644346	0.754227	0.749858	0.710884	0.732924	0.827871	0.826066	0.990559	1.21339	1.57541	1.78129	1.71155	1.61152	1.76128	2.06905	2.66083	3.12594	3.17508	3.31133	3.22389	2.74857	2.1637	1.78369	1.6812	1.68244	1.66025
1.83559	2.27812	2.66979	2.74085	2.40581	1.79573	1.14586	0.679012	0.431641	0.323153	0.380149	0.505418	0.562031	0.543976	0.488112	0.48575	0.516213	0.670904	1.07904	1.5117	1.7328	1.64572	1.39347	1.19902	1.13514	1.30409	1.65592	2.12686	2.60916	2.77684	2.5197	1.97367	1.3267	0.94862	1.03732	1.23362	1.29151	1.13165	0.958419	0.99412	1.12689	1.33446	1.39707	1.15734	0.81534	0.529581	0.285856	0.0933413	-0.0444103	0.139392
0.350472	0.425443	0.425027	0.281016	0.00924931	-0.110434	-0.0562946	0.0828883	0.408672	0.829971	1.23036	1.6152	1.86156	1.79156	1.54722	1.26265	0.915876	0.46835	0.255691	0.0312492	-0.106485	-0.124737	-0.0694529	0.136377	0.448339	0.689427	0.720462	0.51887	0.268024	0.13133	0.0803549	-0.0222651	-0.0299496	0.114844	0.262424	0.526718	0.867167	1.05533	1.02471	1.241	1.59417	2.01305	2.45425	2.87659	3.03469	2.77884	2.23906	1.59853	1.15362	1.04704
-0.78295	-0.743257	-0.773686	-0.844456	-0.908658	-0.889525	-0.84599	-0.812051	-0.80143	-0.712105	-0.522424	-0.397159	-0.366321	-0.415737	-0.518597	-0.632384	-0.723961	-0.790014	-0.818391	-0.824107	-0.807894	-0.744004	-0.616031	-0.460349	-0.087209	0.375032	0.811206	1.26065	1.56109	1.57796	1.33681	1.31689	1.51092	1.67569	2.03777	2.32331	2.38477	2.55615	2.73077	2.91426	2.93925	2.70743	2.50071	2.46643	2.41829	2.39504	2.3326	2.04081	1.74487	1.58089
0.217171	-0.294064	-0.666254	-0.869408	-0.955639	-0.93507	-0.797921	-0.594497	-0.349671	-0.156778	-0.105964	-0.221419	-0.447117	-0.700919	-0.927007	-1.09721	-1.21132	-1.25282	-1.19324	-1.07157	-0.95771	-0.908118	-0.882847	-0.853126	-0.859744	-0.885504	-0.879811	-0.775297	-0.582259	-0.415922	-0.186715	0.00016897	0.134478	0.306244	0.34356	0.344311	0.43288	0.528069	0.547328	0.424191	0.180246	-0.10747	-0.381276	-0.585497	-0.614394	-0.475818	-0.324942	-0.215588	-0.125721	-0.0817926
-0.700919	-0.927007	-1.09721	-1.21132	-1.25282	-1.19324	-1.07157	-0.95771	-0.908118	-0.882847	-0.853126	-0.859744	-0.885504	-0.879811	-0.775297	-0.582259	-0.415922	-0.186715	0.00016897	0.134478	0.306244	0.34356	0.344311	0.43288	0.528069	0.547328	0.424191	0.180246	-0.10747	-0.381276	-0.585497	-0.614394	-0.475818	-0.324942	-0.215588	-0.125721	-0.0817926	-0.0139703	0.0330705	0.108133	0.0952984	-0.10237	-0.267543	-0.289835	-0.1067	0.0778259	0.149276	0.0647234	-0.157363	-0.436984
0.76123	0.569775	0.512171	0.262518	-0.00798798	-0.0849723	-0.0379237	-0.000798648	-0.0253905	-0.134418	-0.313698	-0.535905	-0.674079	-0.660263	-0.533515	-0.395661	-0.197417	0.033705	0.199922	0.303479	0.355534	0.381482	0.531806	0.854356	1.21138	1.43569	1.45991	1.44219	1.44862	1.30492	1.01402	0.623566	0.23735	-0.060141	-0.194246	-0.158776	0.028207	0.284803	0.581731	0.788467	0.998225	1.08147	0.959001	0.688558	0.452835	0.270193	0.19737	0.246623	0.240283	0.146084
-1.16319	-0.971348	-0.791747	-0.666286	-0.603831	-0.518081	-0.45909	-0.440226	-0.433442	-0.283065	0.0222432	0.338466	0.532693	0.57754	0.493669	0.431924	0.569078	0.793124	0.942954	0.956284	1.08984	1.37011	1.64714	1.87977	1.94247	1.87149	1.74401	1.64669	1.59811	1.54961	1.47225	1.65393	2.15459	2.74705	3.1168	3.15993	3.0372	2.87891	2.71752	2.44765	2.06328	1.58668	0.994094	0.511623	0.4479	0.865077	1.4085	1.68704	1.62801	1.24016
0.537129	0.336591	0.156141	0.139802	0.443664	0.84876	1.18197	1.3237	1.20313	0.880985	0.633111	0.558076	0.618967	0.75054	0.955844	1.18237	1.51395	1.86599	2.02293	2.02518	1.98945	2.31078	2.82619	3.16932	3.1664	2.85989	2.44746	2.05884	1.71306	1.4379	1.27119	1.16573	1.04143	0.90239	0.871909	0.991617	1.29772	1.77106	2.25206	2.62616	2.87813	2.97207	2.88918	2.65919	2.42487	2.16391	1.88748	1.56842	1.26518	1.03878
-0.949178	-1.01302	-1.11344	-1.16613	-1.25261	-1.36085	-1.36959	-1.34455	-1.32007	-1.31864	-1.35094	-1.41855	-1.47342	-1.48447	-1.45631	-1.38415	-1.2559	-1.10912	-0.995881	-0.983933	-1.02438	-1.04497	-1.12305	-1.23505	-1.19704	-1.02654	-0.903488	-0.850201	-0.880355	-0.896347	-0.833442	-0.718852	-0.631178	-0.505174	-0.248098	0.0248986	0.305703	0.502791	0.535809	0.554322	0.677447	0.911805	1.1197	1.22537	1.26643	1.26189	1.17161	0.975433	0.723054	0.473323
-1.45631	-1.38415	-1.2559	-1.10912	-0.995881	-0.983933	-1.02438	-1.04497	-1.12305	-1.23505	-1.19704	-1.02654	-0.903488	-0.850201	-0.880355	-0.896347	-0.833442	-0.718852	-0.631178	-0.505174	-0.248098	0.0248986	0.305703	0.502791	0.535809	0.554322	0.677447	0.911805	1.1197	1.22537	1.26643	1.26189	1.17161	0.975433	0.723054	0.473323	0.254056	0.0601644	-0.110104	-0.272759	-0.478633	-0.746104	-1.00108	-1.17395	-1.26861	-1.22063	-1.04172	-0.813234	-0.595959	-0.433493
-0.28066	-0.307472	-0.312991	-0.184088	-0.143112	-0.228581	-0.395842	-0.449192	-0.363709	-0.207859	0.00685504	0.201045	0.316521	0.305584	0.15349	0.0147732	0.110353	0.406381	0.709135	0.998384	1.16307	1.20734	1.1661	1.11227	1.03034	1.09876	1.0999	1.0325	0.952782	0.842928	0.753051	0.748898	0.885094	1.27678	1.6992	1.9306	2.03594	2.03517	1.91557	1.6854	1.42697	1.1952	0.996887	0.917522	0.885525	0.685762	0.543049	0.400339	0.273347	0.177043
-0.121354	-0.179933	-0.154084	-0.0918419	-0.0826973	-0.041952	0.0679137	0.331543	0.603608	0.672864	0.502854	0.359317	0.45643	0.678344	0.991413	1.29075	1.42044	1.33398	1.07278	0.80161	0.615721	0.495953	0.386263	0.569848	0.875111	1.05344	1.05307	0.774013	0.327483	-0.121627	-0.343179	-0.316447	-0.222562	-0.0964979	0.0558342	0.344576	0.638435	0.776797	0.795654	0.789942	1.00884	1.34922	1.64986	1.78752	1.76614	1.60978	1.22068	0.699608	0.152947	-0.339008
-0.36551	-0.51304	-0.67909	-0.714242	-0.651601	-0.663575	-0.733093	-0.791497	-0.802109	-0.761845	-0.70097	-0.553743	-0.385765	-0.190758	-0.0372258	0.241713	0.55666	0.653438	0.574526	0.442131	0.220146	0.0522774	0.0594676	0.408705	0.908452	1.49482	2.05371	2.34672	2.32333	2.0008	1.48712	0.984411	0.678901	0.501686	0.379341	0.225663	0.0816553	0.101478	0.240055	0.377621	0.42388	0.405689	0.470861	0.468433	0.405084	0.277848	0.16213	0.0857608	0.0965257	0.109102
0.113545	0.140986	0.383554	0.658135	0.799333	0.721238	0.41024	-0.0299306	-0.373575	-0.530194	-0.602374	-0.591649	-0.510016	-0.466486	-0.409112	-0.421135	-0.507278	-0.644981	-0.732469	-0.772979	-0.816472	-0.86134	-0.959349	-1.02673	-1.03276	-0.969521	-0.851748	-0.739292	-0.632421	-0.491029	-0.346057	-0.2397	-0.136844	-0.0434862	-0.0599867	-0.132241	-0.229875	-0.376487	-0.502006	-0.428221	-0.297093	-0.165869	-0.0364542	0.0830825	0.322308	0.682684	1.03074	1.12875	0.894539	0.376474
-0.0434862	-0.0599867	-0.132241	-0.229875	-0.376487	-0.502006	-0.428221	-0.297093	-0.165869	-0.0364542	0.0830825	0.322308	0.682684	1.03074	1.12875	0.894539	0.376474	-0.210961	-0.65046	-0.704387	-0.448156	-0.230139	-0.159276	-0.227215	-0.336014	-0.331931	-0.234268	-0.166588	-0.0886033	0.0856722	0.401675	0.695544	0.849972	0.829622	0.624488	0.217327	-0.304321	-0.725512	-0.687263	-0.259172	0.297411	0.783091	1.06826	1.10076	0.934378	0.687569	0.452379	0.174039	-0.158101	-0.479603
-1.35026	-1.33481	-1.35091	-1.36403	-1.34052	-1.26259	-1.13624	-1.00104	-0.901735	-0.860289	-0.874573	-0.835208	-0.678119	-0.296322	0.258413	0.80168	1.17007	1.25159	1.10675	0.939262	0.913393	1.09904	1.4027	1.60808	1.8077	2.01894	2.07377	1.90266	1.52255	1.12519	1.00432	1.05376	1.12199	1.14488	1.0172	0.928229	0.980897	1.13829	1.26264	1.2132	1.02807	0.9665	1.0442	1.18179	1.28563	1.19847	0.854322	0.440111	0.152189	-0.130797
-0.699869	-0.850281	-0.865288	-0.852933	-0.783435	-0.696877	-0.640928	-0.573892	-0.47037	-0.26428	0.0539209	0.444231	0.844912	1.18284	1.4244	1.65896	2.01664	2.55288	3.10919	3.43143	3.36062	2.94883	2.36653	1.81337	1.41064	1.22217	1.16019	1.1707	1.2876	1.25084	1.00923	0.679539	0.405473	0.356762	0.380037	0.411005	0.420851	0.447522	0.579861	0.904486	1.36006	1.68145	1.72195	1.54993	1.43856	1.31317	0.931405	0.49369	0.18101	-0.146232
-0.694307	-0.60302	-0.530242	-0.49932	-0.529799	-0.577812	-0.538823	-0.318893	-0.155994	-0.136059	-0.247171	-0.380496	-0.444745	-0.49828	-0.515069	-0.456809	-0.386938	-0.377058	-0.447153	-0.563668	-0.682439	-0.726778	-0.659286	-0.51757	-0.412274	-0.413276	-0.528266	-0.572194	-0.491577	-0.321924	-0.135476	0.00872833	0.0934272	0.127843	0.132073	0.114796	0.160786	0.229547	0.217946	0.140613	0.106227	0.155795	0.245246	0.383151	0.64112	0.917449	0.940664	0.732319	0.428611	0.237111
-0.745592	-1.04794	-1.21968	-1.30094	-1.31643	-1.25167	-1.11494	-0.961929	-0.846074	-0.820194	-0.877807	-0.982863	-1.03286	-1.05053	-0.988941	-0.852672	-0.840015	-0.902251	-0.93368	-0.858616	-0.751477	-0.706093	-0.748938	-0.837435	-0.925798	-0.994759	-1.03741	-1.02225	-0.959535	-0.85774	-0.720342	-0.623324	-0.591484	-0.654211	-0.762138	-0.79262	-0.710996	-0.55091	-0.364025	-0.213882	-0.16569	-0.242791	-0.395683	-0.535904	-0.612313	-0.60456	-0.481995	-0.332564	-0.201565	-0.0472839
-1.03286	-1.05053	-0.988941	-0.852672	-0.840015	-0.902251	-0.93368	-0.858616	-0.751477	-0.706093	-0.748938	-0.837435	-0.925798	-0.994759	-1.03741	-1.02225	-0.959535	-0.85774	-0.720342	-0.623324	-0.591484	-0.654211	-0.762138	-0.79262	-0.710996	-0.55091	-0.364025	-0.213882	-0.16569	-0.242791	-0.395683	-0.535904	-0.612313	-0.60456	-0.481995	-0.332564	-0.201565	-0.0472839	0.131285	0.172777	0.0705586	-0.117768	-0.290382	-0.412665	-0.464134	-0.461184	-0.425567	-0.39522	-0.381653	-0.432366
0.713869	0.646859	0.50416	0.354169	0.303627	0.389356	0.594566	1.09242	1.71055	2.24075	2.52423	2.61277	2.67081	2.90306	3.03952	2.80825	2.50272	2.93819	3.29335	3.33406	3.09544	2.62838	1.99808	1.3536	0.933996	0.81065	0.827447	0.74138	0.52376	0.315623	0.149759	-0.0574841	-0.248139	-0.23228	0.0406774	0.518303	1.08546	1.54394	1.76482	1.6884	1.38545	1.01891	0.802503	0.743332	0.752183	0.74386	0.705519	0.741508	0.800927	0.910764
2.52423	2.61277	2.67081	2.90306	3.03952	2.80825	2.50272	2.93819	3.29335	3.33406	3.09544	2.62838	1.99808	1.3536	0.933996	0.81065	0.827447	0.74138	0.52376	0.315623	0.149759	-0.0574841	-0.248139	-0.23228	0.0406774	0.518303	1.08546	1.54394	1.76482	1.6884	1.38545	1.01891	0.802503	0.743332	0.752183	0.74386	0.705519	0.741508	0.800927	0.910764	1.08809	1.11743	0.971771	0.72941	0.446403	0.150622	-0.0957324	-0.254506	-0.203768	-0.0572816
2.48945	3.30816	4.14458	4.89927	5.5062	5.74353	5.37589	4.47686	3.30746	2.52343	2.30447	2.45298	2.94089	3.2735	3.31616	3.23885	3.1072	2.65025	1.97422	1.27298	0.881366	0.722319	0.689258	0.69538	0.641505	0.553668	0.383522	0.151574	-0.0348879	-0.151069	-0.231854	-0.182441	-0.150364	-0.111247	-0.0265255	0.122923	0.267653	0.366167	0.437571	0.558087	0.797578	1.05671	1.20232	1.1529	0.93137	0.670316	0.508685	0.480676	0.474853	0.4088
-0.605486	-0.619562	-0.676668	-0.741807	-0.793485	-0.853358	-0.909914	-0.95138	-0.951696	-0.907344	-0.814182	-0.718825	-0.674357	-0.703938	-0.789373	-0.898909	-1.02866	-1.13958	-1.22389	-1.29384	-1.32566	-1.37098	-1.37554	-1.3157	-1.19537	-1.0381	-0.848325	-0.720738	-0.69934	-0.760459	-0.770351	-0.594035	-0.348448	-0.124524	0.0381592	0.171234	0.227788	0.123147	-0.155981	-0.381669	-0.486321	-0.524893	-0.433252	-0.304191	-0.132233	0.183742	0.666966	0.998304	1.15046	1.12837
0.573789	0.655033	0.624857	0.636134	0.617564	0.581965	0.571573	0.602608	0.732119	0.975391	1.1403	1.23513	1.31801	1.50107	1.67199	1.73175	1.67042	1.4685	1.15144	0.844905	0.64169	0.513684	0.346801	0.150289	-0.0228745	-0.156386	-0.270946	-0.380517	-0.526654	-0.744848	-0.939843	-1.03503	-0.988649	-0.895062	-0.830184	-0.823218	-0.893656	-0.967965	-0.965209	-0.865801	-0.7079	-0.592745	-0.566582	-0.550107	-0.558818	-0.611804	-0.588272	-0.503718	-0.318241	-0.00812172
-0.196105	-0.348374	-0.214848	-0.110626	-0.118941	-0.169781	-0.306994	-0.50586	-0.687133	-0.85174	-1.01277	-1.13935	-1.22932	-1.26306	-1.23939	-1.21698	-1.24501	-1.29105	-1.25685	-1.12852	-0.96558	-0.878685	-0.898358	-0.965959	-1.09209	-1.13189	-0.990418	-0.788723	-0.626919	-0.497809	-0.348408	-0.127762	0.167544	0.425427	0.556894	0.497371	0.334034	0.298246	0.397746	0.53407	0.684486	0.797757	0.898123	0.92367	0.791059	0.572677	0.26041	-0.0614079	-0.180475	-0.336412
0.572677	0.26041	-0.0614079	-0.180475	-0.336412	-0.50862	-0.567611	-0.559623	-0.598828	-0.596783	-0.533554	-0.478459	-0.501249	-0.587612	-0.657818	-0.713245	-0.705605	-0.568063	-0.273753	0.0294465	0.234035	0.265411	0.1458	-0.0588804	-0.185294	-0.0939802	0.113959	0.319035	0.381863	0.275474	0.070689	-0.144795	-0.358026	-0.484719	-0.443922	-0.376648	-0.368153	-0.387763	-0.351956	-0.223374	-0.0523674	0.0636054	0.0590432	-0.0483641	-0.146674	-0.246346	-0.376574	-0.51636	-0.618474	-0.682299
0.461132	0.796163	1.04385	1.17681	1.26597	1.44094	1.73073	2.00047	2.10205	1.96742	1.62237	1.2481	0.967164	0.806226	0.773524	0.807966	0.84717	1.20756	1.49574	1.45761	1.21992	0.918629	0.766524	0.641984	0.471478	0.253154	-0.0213115	-0.31526	-0.585349	-0.762337	-0.760559	-0.654774	-0.545688	-0.483724	-0.456917	-0.260636	0.182615	0.693409	1.06859	1.17826	1.02359	0.740719	0.542908	0.489008	0.474326	0.429682	0.437831	0.438286	0.357889	0.257126
0.773524	0.807966	0.84717	1.20756	1.49574	1.45761	1.21992	0.918629	0.766524	0.641984	0.471478	0.253154	-0.0213115	-0.31526	-0.585349	-0.762337	-0.760559	-0.654774	-0.545688	-0.483724	-0.456917	-0.260636	0.182615	0.693409	1.06859	1.17826	1.02359	0.740719	0.542908	0.489008	0.474326	0.429682	0.437831	0.438286	0.357889	0.257126	0.274326	0.470876	0.769553	1.0596	1.2589	1.31189	1.17634	0.891055	0.533717	0.164362	-0.112491	-0.248001	-0.326965	-0.404651
-1.23936	-1.07154	-0.741537	-0.249229	0.249753	0.606859	0.702801	0.502953	0.205132	-0.0907234	-0.37598	-0.58837	-0.664406	-0.574679	-0.411704	-0.21979	0.0370734	0.350444	0.658916	0.831233	0.758135	0.473137	0.123626	-0.0660565	-0.0789968	0.0444268	0.269596	0.479822	0.643337	0.655875	0.494088	0.310339	0.185079	0.0254699	-0.134469	-0.277058	-0.360387	-0.379899	-0.377606	-0.291367	-0.191295	-0.170099	-0.148505	-0.122172	-0.152112	-0.230952	-0.312459	-0.351705	-0.24448	-0.0803723
0.473137	0.123626	-0.0660565	-0.0789968	0.0444268	0.269596	0.479822	0.643337	0.655875	0.494088	0.310339	0.185079	0.0254699	-0.134469	-0.277058	-0.360387	-0.379899	-0.377606	-0.291367	-0.191295	-0.170099	-0.148505	-0.122172	-0.152112	-0.230952	-0.312459	-0.351705	-0.24448	-0.0803723	0.0811156	0.24474	0.509882	0.711774	0.771922	0.710284	0.576018	0.454665	0.687362	1.00385	1.17885	1.25763	1.23529	1.19739	1.11663	0.944006	0.714328	0.488381	0.293032	0.112133	-0.0347171
-0.508183	-0.445635	-0.488046	-0.555162	-0.615937	-0.610754	-0.641356	-0.748496	-0.845263	-0.848604	-0.702458	-0.497082	-0.283242	-0.0782853	0.0802417	0.145417	0.222079	0.313608	0.343964	0.381343	0.455339	0.444564	0.304854	0.098775	-0.128637	-0.241306	-0.0824715	0.147657	0.363922	0.676828	1.06106	1.5167	1.94758	2.18205	2.06814	1.67335	1.20182	0.832974	0.910977	1.28957	1.71841	1.92228	1.71606	1.1493	0.416856	-0.260689	-0.660632	-0.579243	-0.48626	-0.424701
0.147657	0.363922	0.676828	1.06106	1.5167	1.94758	2.18205	2.06814	1.67335	1.20182	0.832974	0.910977	1.28957	1.71841	1.92228	1.71606	1.1493	0.416856	-0.260689	-0.660632	-0.579243	-0.48626	-0.424701	-0.226748	0.000698124	0.222961	0.396103	0.438456	0.331663	0.129811	-0.1147	-0.388858	-0.570806	-0.598259	-0.64049	-0.646601	-0.482032	-0.355201	-0.329948	-0.310795	-0.200573	-0.00878808	0.241726	0.745509	1.37773	1.84487	2.02021	1.86527	1.53821	1.10909
1.40206	1.13455	0.915541	0.736784	0.589855	0.501268	0.423977	0.366628	0.290451	0.219315	0.295939	0.566497	0.956324	1.31982	1.54495	1.51395	1.30612	1.34755	1.43171	1.40173	1.17089	0.808405	0.419467	0.150667	0.138381	0.482818	0.973346	1.33167	1.4526	1.32161	1.03925	0.852796	0.947872	1.35374	1.80324	1.9477	1.88274	1.59451	1.22556	0.958773	0.819041	0.864818	1.13069	1.63525	2.3501	3.08095	3.60624	3.93529	3.98067	3.58469
1.9182	1.8968	1.68601	1.27741	0.94225	0.990324	1.02154	0.96736	0.767822	0.540159	0.405234	0.438927	0.433555	0.258935	-0.0669437	-0.327261	-0.423123	-0.4489	-0.387765	-0.269775	-0.0885432	0.0771879	0.186647	0.250554	0.211625	0.0458513	-0.174046	-0.262373	-0.0273294	0.424965	0.844434	1.16258	1.37643	1.56179	1.85026	2.21806	2.53435	2.67291	2.50091	2.04814	1.40101	0.93133	0.886574	1.06175	1.25051	1.2141	0.985139	0.721329	0.650951	0.656965
-0.824647	-0.290913	0.317846	0.942337	1.48322	1.77506	1.79165	1.61299	1.26959	0.957085	0.688843	0.583934	0.560432	0.380599	0.150218	0.104911	0.335773	0.768182	1.1645	1.33324	1.25182	1.12518	1.0185	0.954165	1.03788	1.1503	1.2718	1.27501	1.13912	0.862599	0.558885	0.238802	0.130816	0.249558	0.488767	0.849631	1.08594	1.12403	0.96895	0.701677	0.460808	0.488145	0.661932	0.733757	0.689672	0.527065	0.363837	0.253441	0.0897526	-0.0588209
-0.322109	-0.437257	-0.427115	-0.421602	-0.369571	-0.236964	-0.02758	0.171123	0.261286	0.263586	0.263866	0.346055	0.54229	0.789532	1.01231	1.14688	1.25664	1.50707	1.58112	1.51382	1.53717	1.57176	1.61034	1.55137	1.31659	1.09726	1.03001	1.07627	1.1006	1.17432	1.27153	1.41136	1.51046	1.49174	1.51703	1.63789	1.61053	1.38731	1.01594	0.568898	0.13858	-0.248906	-0.480604	-0.630194	-0.671672	-0.675217	-0.652863	-0.507224	-0.273256	0.0165782
1.57176	1.61034	1.55137	1.31659	1.09726	1.03001	1.07627	1.1006	1.17432	1.27153	1.41136	1.51046	1.49174	1.51703	1.63789	1.61053	1.38731	1.01594	0.568898	0.13858	-0.248906	-0.480604	-0.630194	-0.671672	-0.675217	-0.652863	-0.507224	-0.273256	0.0165782	0.255855	0.398178	0.56386	0.779592	0.911165	0.907556	0.79695	0.574681	0.303727	0.216328	0.318445	0.413328	0.567471	0.747454	0.789226	0.822619	0.788942	0.644357	0.544972	0.53344	0.606316
-0.480604	-0.630194	-0.671672	-0.675217	-0.652863	-0.507224	-0.273256	0.0165782	0.255855	0.398178	0.56386	0.779592	0.911165	0.907556	0.79695	0.574681	0.303727	0.216328	0.318445	0.413328	0.567471	0.747454	0.789226	0.822619	0.788942	0.644357	0.544972	0.53344	0.606316	0.78468	0.906153	0.817616	0.510693	0.0473711	-0.208244	-0.101795	-0.0466222	-0.0614208	-0.151824	-0.248671	-0.340281	-0.380908	-0.476934	-0.566219	-0.579439	-0.473952	-0.326694	-0.223426	-0.210254	-0.191264
0.772602	1.09454	1.37262	1.56945	1.667	1.70389	1.78801	1.86831	1.8321	1.63824	1.28279	0.791488	0.335276	0.0522274	0.0297979	0.247639	0.6056	0.923992	1.14907	1.25349	1.36079	1.44304	1.37176	1.33111	1.21146	0.973288	0.749245	0.512212	0.365161	0.230908	0.0883222	-0.0599512	-0.0364801	0.0159417	0.149298	0.423603	0.764524	1.00438	1.09873	1.02608	0.908574	0.665157	0.635694	0.776211	0.75251	0.876147	0.905886	1.01037	1.02041	0.864366
0.938	1.42101	1.90677	2.14155	2.02523	1.60402	1.27635	1.05386	0.81224	0.660565	0.502242	0.467713	0.60126	0.652605	0.624534	0.568867	0.555587	0.481755	0.392488	0.343281	0.444317	0.550564	0.62486	0.558182	0.411511	0.238741	-0.00290351	-0.306239	-0.376869	-0.173071	-0.0299302	0.151086	0.315494	0.338648	0.278173	0.117049	0.0803781	0.19898	0.272994	0.359012	0.368687	0.244437	0.140009	0.23486	0.400262	0.46287	0.360268	0.0996422	-0.207622	-0.490941
-1.35178	-1.22482	-0.993166	-0.740992	-0.526874	-0.431621	-0.438658	-0.466447	-0.359609	-0.080821	0.237723	0.601823	0.92437	1.23189	1.52872	1.62546	1.4424	0.993309	0.41828	-0.0615688	-0.271654	-0.253819	-0.146599	-0.0565716	-0.00117086	-0.0279356	-0.0854804	-0.0120181	0.131578	0.246664	0.217396	0.0884177	-0.0762639	-0.149127	-0.0969498	0.0544614	0.247485	0.288748	0.23821	0.11881	0.0188082	0.0130661	0.122517	0.190028	0.0811885	-0.195557	-0.521711	-0.81274	-0.97413	-0.965417
-0.5805	-0.39683	-0.226128	-0.119683	-0.150308	-0.220121	-0.217068	-0.195782	-0.271597	-0.324587	-0.235196	-0.0383947	0.309508	0.749306	1.12911	1.35917	1.41726	1.29223	0.99368	0.639784	0.322926	-0.010455	-0.335407	-0.589338	-0.669313	-0.582333	-0.422472	-0.216692	0.0234862	0.236909	0.34545	0.324753	0.215706	0.114481	0.0777801	0.0964307	0.23912	0.371084	0.588863	0.715412	0.619255	0.415821	0.185238	0.0471244	0.107794	0.119561	-0.0825483	-0.45482	-0.861728	-0.826436
-1.02674	-1.10011	-1.14144	-1.06997	-0.982476	-0.90965	-0.893435	-0.905089	-0.743179	-0.287609	0.149177	0.446729	0.511927	0.355128	0.0307603	-0.309011	-0.429184	-0.338257	-0.246992	-0.10345	0.055095	0.165149	0.212808	0.248597	0.18834	0.0376611	-0.12607	-0.0664518	0.412675	1.23947	2.2754	3.25992	3.93771	4.21166	4.11419	3.58193	2.63337	1.60819	0.885152	0.531554	0.229966	0.145998	0.484331	0.91737	1.2389	1.32724	1.11391	0.740288	0.419298	0.385695
-0.429184	-0.338257	-0.246992	-0.10345	0.055095	0.165149	0.212808	0.248597	0.18834	0.0376611	-0.12607	-0.0664518	0.412675	1.23947	2.2754	3.25992	3.93771	4.21166	4.11419	3.58193	2.63337	1.60819	0.885152	0.531554	0.229966	0.145998	0.484331	0.91737	1.2389	1.32724	1.11391	0.740288	0.419298	0.385695	0.486156	0.80995	1.21227	1.35755	1.22715	0.983812	0.945793	0.987173	0.928958	0.830879	0.701589	0.381683	-0.0386791	-0.405186	-0.437472	-0.317073
1.93146	1.80916	1.54057	1.29445	1.17705	1.07112	0.93506	0.916634	0.879656	0.861286	0.954422	0.859126	0.578797	0.256975	0.0972426	0.202018	0.530203	0.847447	1.07745	1.15027	0.974498	0.598218	0.268923	0.0955059	-0.0511958	-0.113252	-0.136281	-0.196497	-0.241135	-0.208396	-0.126112	0.0344452	0.202577	0.319655	0.414083	0.402667	0.458999	0.624193	0.671631	0.578508	0.35625	0.0396505	-0.312854	-0.542476	-0.664237	-0.626665	-0.585388	-0.600317	-0.611493	-0.645615
0.0972426	0.202018	0.530203	0.847447	1.07745	1.15027	0.974498	0.598218	0.268923	0.0955059	-0.0511958	-0.113252	-0.136281	-0.196497	-0.241135	-0.208396	-0.126112	0.0344452	0.202577	0.319655	0.414083	0.402667	0.458999	0.624193	0.671631	0.578508	0.35625	0.0396505	-0.312854	-0.542476	-0.664237	-0.626665	-0.585388	-0.600317	-0.611493	-0.645615	-0.712656	-0.703989	-0.664373	-0.710218	-0.824281	-0.951576	-1.01554	-0.974759	-0.905872	-0.879971	-0.89598	-0.964132	-1.02995	-1.04245
-0.800683	-0.799883	-0.792929	-0.778609	-0.824313	-0.881982	-0.806309	-0.746959	-0.75849	-0.727583	-0.422194	0.102373	0.771717	1.36387	1.71223	1.7124	1.37857	0.846749	0.244381	-0.269945	-0.380316	-0.251204	-0.0227295	0.284552	0.602458	0.828005	0.901158	0.838786	0.844214	1.01604	1.33227	1.56748	1.55286	1.30887	1.0894	0.995703	0.901645	0.874806	0.863172	0.852037	0.739512	0.566785	0.352527	0.118611	-0.16296	-0.43972	-0.671594	-0.804845	-0.828345	-0.58208
-0.251204	-0.0227295	0.284552	0.602458	0.828005	0.901158	0.838786	0.844214	1.01604	1.33227	1.56748	1.55286	1.30887	1.0894	0.995703	0.901645	0.874806	0.863172	0.852037	0.739512	0.566785	0.352527	0.118611	-0.16296	-0.43972	-0.671594	-0.804845	-0.828345	-0.58208	-0.251793	0.0773507	0.33332	0.576476	0.729131	0.69592	0.484168	0.283327	0.155339	-0.00684759	-0.143794	-0.0139555	0.229549	0.441036	0.711697	0.880472	0.872135	0.671028	0.341688	-0.00544665	-0.220316
0.739512	0.566785	0.352527	0.118611	-0.16296	-0.43972	-0.671594	-0.804845	-0.828345	-0.58208	-0.251793	0.0773507	0.33332	0.576476	0.729131	0.69592	0.484168	0.283327	0.155339	-0.00684759	-0.143794	-0.0139555	0.229549	0.441036	0.711697	0.880472	0.872135	0.671028	0.341688	-0.00544665	-0.220316	-0.218087	-0.0385269	0.180691	0.250517	0.244923	0.262795	0.231017	0.136355	0.0418714	0.057917	0.157735	0.243661	0.196414	0.0262107	-0.238515	-0.540044	-0.808056	-0.962063	-0.884919
-0.741384	-0.603516	-0.544398	-0.59692	-0.738975	-0.929988	-1.12587	-1.27133	-1.30446	-1.23892	-1.13881	-1.06047	-1.0056	-0.969038	-0.920692	-0.889181	-0.903162	-0.971921	-0.976612	-0.89939	-0.846541	-0.854412	-0.817576	-0.787462	-0.805432	-0.800508	-0.725142	-0.613953	-0.505611	-0.426027	-0.371029	-0.325527	-0.303645	-0.384233	-0.454975	-0.529983	-0.563794	-0.244366	0.0686052	0.251159	0.285233	0.219702	0.0978721	-0.0415979	-0.241567	-0.497173	-0.74812	-0.906892	-0.930433	-0.950538
1.70926	1.49221	1.27707	0.978624	0.79404	0.788336	0.707345	0.590675	0.599533	0.881241	1.2393	1.49601	1.60342	1.66777	1.86844	2.07282	1.97924	1.8111	1.9017	1.80728	1.4778	1.22122	1.2613	1.08586	0.847338	0.626351	0.447031	0.347836	0.393949	0.5315	0.590802	0.597285	0.565092	0.640867	0.82157	1.05892	1.23745	1.38304	1.34432	1.0781	0.674823	0.37046	0.298114	0.390834	0.478635	0.563153	0.607394	0.695609	0.747704	0.72255
1.11587	0.934571	0.489972	-0.0866926	-0.428937	-0.581049	-0.607865	-0.40546	-0.0326849	0.342496	0.626788	0.956742	1.44566	1.80019	1.79552	1.58047	1.27132	0.853398	0.516686	0.479505	0.798494	1.13246	1.24827	1.24138	1.12832	1.06467	1.1431	1.306	1.52966	1.98603	2.94785	3.91983	4.50857	4.46347	3.78373	2.65215	1.67263	1.24888	1.34184	1.76279	2.03166	2.12091	2.10723	2.25792	2.52785	2.65209	2.50569	2.17247	1.75843	1.15216
1.31605	1.63026	1.68465	1.43017	0.999248	0.44471	-0.0482969	-0.360274	-0.217246	0.348151	1.0319	1.63345	1.97963	2.04867	1.78298	1.31604	0.842611	0.513948	0.378666	0.335377	0.270271	0.292838	0.344964	0.390417	0.40978	0.336032	0.222773	0.248441	0.467709	0.683676	0.850469	0.875232	0.797022	0.71703	0.814243	1.09496	1.37921	1.48421	1.52384	1.57412	1.40157	0.976569	0.375549	-0.0890105	-0.261352	-0.200276	0.119851	0.455045	0.617248	0.640805
0.40978	0.336032	0.222773	0.248441	0.467709	0.683676	0.850469	0.875232	0.797022	0.71703	0.814243	1.09496	1.37921	1.48421	1.52384	1.57412	1.40157	0.976569	0.375549	-0.0890105	-0.261352	-0.200276	0.119851	0.455045	0.617248	0.640805	0.581953	0.490777	0.461304	0.680865	0.947324	1.07612	1.05046	0.915534	0.748974	0.739876	0.739187	0.743589	0.725877	0.677146	0.614962	0.720391	0.854558	0.843477	0.672632	0.426012	0.0629902	-0.41833	-0.698502	-0.593742
1.40157	0.976569	0.375549	-0.0890105	-0.261352	-0.200276	0.119851	0.455045	0.617248	0.640805	0.581953	0.490777	0.461304	0.680865	0.947324	1.07612	1.05046	0.915534	0.748974	0.739876	0.739187	0.743589	0.725877	0.677146	0.614962	0.720391	0.854558	0.843477	0.672632	0.426012	0.0629902	-0.41833	-0.698502	-0.593742	-0.386217	-0.261283	-0.186271	-0.15169	-0.220527	-0.379953	-0.574246	-0.700495	-0.716306	-0.703578	-0.666541	-0.523825	-0.49526	-0.630425	-0.862994	-1.06004
-0.842784	-0.809298	-0.882493	-1.00366	-1.08964	-1.10115	-1.07744	-0.997355	-0.943342	-0.958599	-1.04079	-1.16318	-1.26095	-1.28561	-1.2092	-1.03623	-0.865964	-0.762787	-0.751699	-0.856374	-0.993269	-0.98684	-0.692631	-0.354834	-0.140907	-0.0509583	-0.0847748	-0.221222	-0.421589	-0.647246	-0.768341	-0.780116	-0.673778	-0.431756	-0.123282	0.137359	0.236878	0.174307	0.0196543	-0.16057	-0.405664	-0.645931	-0.803361	-0.829025	-0.646071	-0.399898	-0.191028	-0.153513	-0.298373	-0.573146
-0.8927	-0.675235	-0.32339	0.105552	0.551548	0.957981	1.23899	1.28788	1.13746	0.810199	0.531112	0.460715	0.507689	0.574229	0.608651	0.716179	0.739904	0.586223	0.234772	-0.173191	-0.453097	-0.645532	-0.673119	-0.571024	-0.392406	-0.102781	0.196836	0.430066	0.557404	0.5654	0.401203	0.099479	-0.219872	-0.285717	-0.248591	-0.276585	-0.244136	-0.170551	-0.0991499	-0.0742203	-0.191633	-0.331444	-0.376255	-0.358868	-0.221444	-0.0450741	0.149724	0.297979	0.418051	0.423558
-0.0742203	-0.191633	-0.331444	-0.376255	-0.358868	-0.221444	-0.0450741	0.149724	0.297979	0.418051	0.423558	0.256226	-0.0518046	-0.236159	-0.0614943	0.239587	0.582735	0.833713	0.800806	0.726555	0.703345	0.558059	0.366927	0.0997005	0.101343	0.433486	0.75441	1.07209	1.24984	1.21196	0.988214	0.818936	0.742315	0.707177	0.692965	0.686885	0.836448	1.0995	1.29404	1.42765	1.48389	1.45603	1.3218	1.07727	0.837213	0.729788	0.724558	0.789181	0.797073	0.602805
0.294057	0.870974	1.20529	1.18645	0.848428	0.38473	-0.0354011	-0.350905	-0.490097	-0.500319	-0.410724	-0.25779	-0.101545	0.0442896	0.155178	0.16891	0.139482	0.0892511	-0.0359666	0.023297	0.200981	0.322836	0.369892	0.362453	0.299544	0.182475	0.0686091	-0.0525709	-0.240533	-0.422509	-0.512766	-0.300999	0.244143	0.703115	1.02234	1.16668	1.11507	0.937769	0.758474	0.708673	0.766422	0.626217	0.347104	0.0720696	-0.124885	-0.212962	-0.271563	-0.42361	-0.667767	-0.931529
1.41254	1.59986	1.5995	1.27212	0.836493	0.707108	1.03027	1.32137	1.36162	1.18358	0.843734	0.418524	-0.0548606	-0.482612	-0.643178	-0.603835	-0.424971	-0.134168	0.106482	0.258489	0.325031	0.298611	0.16195	-0.0340467	-0.225788	-0.259873	-0.116825	0.103005	0.333663	0.527567	0.65178	0.699736	0.652054	0.493831	0.226723	-0.0113503	-0.153661	-0.236064	-0.0190096	0.274346	0.437501	0.429633	0.269952	0.185299	0.190922	0.253657	0.402069	0.635308	0.685424	0.502179
1.16786	0.978096	0.825122	0.903411	1.09002	1.16193	1.23835	1.2412	1.16412	0.999189	0.744127	0.367434	0.0720503	-0.0187644	0.0633368	0.143761	0.176345	0.275847	0.239835	0.0976499	-0.112549	-0.34955	-0.551165	-0.552461	-0.488854	-0.432268	-0.346097	-0.146608	0.181075	0.574844	0.904091	1.05127	0.936317	0.661931	0.441077	0.406593	0.70536	1.37765	2.10651	2.62781	2.65014	2.36385	2.05321	1.83553	1.961	1.86287	1.87797	1.92516	1.78976	1.60785
0.826666	0.9418	1.10509	1.18356	1.24025	1.50134	1.49902	1.16675	0.594421	0.102675	-0.0170988	0.0246192	0.141973	0.21297	0.361711	0.545575	0.541988	0.339631	0.016748	-0.367656	-0.676574	-0.582802	-0.290413	-0.0448875	0.135363	0.272877	0.347333	0.368531	0.370339	0.402694	0.639755	0.949021	1.07216	1.03888	1.01441	0.985135	0.775483	0.692818	0.689933	0.817894	1.01405	1.11164	1.10877	0.934726	0.78466	0.638108	0.515811	0.439296	0.377136	0.334316
0.135363	0.272877	0.347333	0.368531	0.370339	0.402694	0.639755	0.949021	1.07216	1.03888	1.01441	0.985135	0.775483	0.692818	0.689933	0.817894	1.01405	1.11164	1.10877	0.934726	0.78466	0.638108	0.515811	0.439296	0.377136	0.334316	0.336286	0.36441	0.394317	0.380827	0.388411	0.453127	0.491662	0.445862	0.436554	0.558277	0.600585	0.616276	0.621573	0.635912	0.645385	0.58875	0.429618	0.187656	-0.0799519	-0.270182	-0.341639	-0.357265	-0.311098	-0.163698
0.122185	0.231334	0.354755	0.5712	0.755989	0.773063	0.604736	0.489325	0.526163	0.517209	0.436561	0.355443	0.338137	0.376913	0.404158	0.334163	0.144215	-0.0940599	-0.313343	-0.476227	-0.668107	-0.887219	-0.971028	-0.784569	-0.497008	-0.257321	-0.156623	-0.190546	-0.304409	-0.388062	-0.448662	-0.435005	-0.332322	0.0685262	0.737082	1.3705	1.794	2.1109	2.27185	2.13348	1.78152	1.26801	0.849327	0.832616	1.128	1.43847	1.57966	1.48363	1.22619	0.962179
-0.887219	-0.971028	-0.784569	-0.497008	-0.257321	-0.156623	-0.190546	-0.304409	-0.388062	-0.448662	-0.435005	-0.332322	0.0685262	0.737082	1.3705	1.794	2.1109	2.27185	2.13348	1.78152	1.26801	0.849327	0.832616	1.128	1.43847	1.57966	1.48363	1.22619	0.962179	0.820643	0.839315	0.992883	1.13713	1.16923	1.01163	0.694595	0.328424	0.0105196	-0.0454945	-0.0294878	0.0909504	0.185295	0.0504208	-0.221532	-0.404381	-0.393642	-0.215619	0.0396225	0.193809	0.213038
-0.0454945	-0.0294878	0.0909504	0.185295	0.0504208	-0.221532	-0.404381	-0.393642	-0.215619	0.0396225	0.193809	0.213038	0.1001	-0.0369867	0.00970499	0.395841	0.846162	1.17885	1.27603	1.19578	1.15293	1.33514	1.62422	1.83081	1.94228	2.08344	2.29907	2.50483	2.82035	3.25279	3.54286	3.54157	3.29385	2.97587	2.68658	2.48347	2.34051	2.18657	1.86168	1.37058	0.750182	0.319921	0.036051	-0.206969	-0.188642	-0.119621	-0.177975	-0.284908	-0.42938	-0.487294
-0.650633	-0.447696	-0.177495	0.0692991	0.278691	0.414538	0.430763	0.389673	0.377547	0.423157	0.565383	0.793472	0.997422	1.08643	1.03307	1.06176	1.23256	1.34221	1.3031	1.16497	1.14413	1.25465	1.34467	1.35992	1.26903	1.09191	0.95264	0.895688	0.89971	1.03998	1.35016	1.86793	2.34851	2.6215	2.61197	2.43589	2.25144	2.06078	1.72859	1.25225	0.748101	0.363284	0.0987643	-0.0879637	-0.129068	-0.0201718	0.162425	0.378632	0.476826	0.441048
1.42297	1.20496	1.11769	1.23226	1.6318	2.0628	2.3041	2.29922	2.13978	2.04174	1.95799	1.83103	1.66771	1.62357	1.6015	1.4524	1.24615	0.944704	0.673358	0.586592	0.603778	0.697593	0.861035	0.972672	0.998332	0.943202	0.708335	0.432283	0.245928	0.0510765	-0.0924469	-0.106658	-0.065305	0.0672944	0.220118	0.339657	0.369119	0.433608	0.491122	0.436253	0.347911	0.427039	0.684369	0.870988	0.874867	0.744883	0.602819	0.51397	0.414226	0.254894
-0.695851	-0.573941	-0.468342	-0.423578	-0.340882	-0.211007	-0.175492	-0.280361	-0.421753	-0.447794	-0.451067	-0.265792	-0.0223332	0.179046	0.290344	0.312732	0.299702	0.327597	0.399181	0.440029	0.346978	0.135451	-0.144658	-0.368033	-0.460704	-0.352457	-0.102016	0.170125	0.336702	0.383885	0.275425	0.127493	0.161499	0.187787	0.174225	0.162297	0.1088	-0.00704884	-0.10441	-0.031303	0.261956	0.696274	1.0189	1.28782	1.34742	1.08915	0.709672	0.317219	0.0347181	-0.156533
2.37838	2.0364	1.6638	1.22447	0.755132	0.393127	0.323649	0.337039	0.244636	0.0540084	-0.0656091	-0.0655391	0.0112276	0.00125505	-0.121739	-0.30506	-0.261022	-0.0751273	0.113563	0.279066	0.436194	0.628323	0.712267	0.684148	0.562124	0.385089	0.127729	-0.100496	0.0326974	0.636883	1.45414	2.1627	2.51319	2.4387	2.1019	1.60944	1.42159	1.62809	1.70275	1.62341	1.3786	1.10847	0.999105	1.0645	1.10105	1.01677	0.78711	0.530556	0.293355	0.203598
-0.201678	-0.314522	-0.500572	-0.648661	-0.598013	-0.298758	0.029136	0.229197	0.279101	0.224746	0.17923	0.245476	0.361856	0.416211	0.416139	0.582922	1.11015	1.80624	2.38416	2.62939	2.58705	2.42253	2.03373	1.46275	0.836244	0.630899	0.624083	0.791567	0.971463	1.04066	1.05431	1.11283	1.32756	1.6255	1.9386	2.22221	2.40259	2.39632	2.14436	1.73336	1.20774	1.0401	1.42799	1.89815	2.27439	2.34375	2.06683	1.44733	0.935351	0.43635
-0.235374	-0.353696	-0.326295	-0.303318	-0.250579	0.0140798	0.619197	1.46293	2.32089	2.94785	3.22919	3.20434	2.96798	2.42212	1.60574	0.667637	0.0655163	-0.198571	-0.380932	-0.503582	-0.683825	-0.816239	-0.847179	-0.84475	-0.72868	-0.519527	-0.242483	0.120595	0.548441	0.88335	0.992301	0.925596	0.906903	1.02038	1.14913	1.19658	1.13681	0.888763	0.508269	0.158354	-0.0384669	-0.0515443	0.0457322	0.239633	0.385841	0.338774	0.190858	0.0626598	0.0844521	0.147603
1.36523	1.78991	2.04245	1.95474	1.53512	0.959028	0.396974	0.249324	0.679111	1.28353	1.87554	2.33242	2.64013	2.96951	3.31435	3.47176	3.4016	3.13118	2.71807	2.32479	1.94154	1.47704	1.00599	0.67122	0.43564	0.145254	-0.111763	-0.432809	-0.802821	-0.946145	-0.67147	-0.325057	-0.0404188	0.202396	0.34046	0.316979	0.163305	0.0618035	0.131701	0.315577	0.50401	0.664309	0.66715	0.506087	0.273782	0.0663062	-0.117799	-0.272846	-0.385279	-0.418962
-0.522135	-0.355282	-0.341905	-0.442273	-0.598057	-0.592126	-0.383737	-0.13369	0.0770969	0.180259	0.151631	0.00233925	-0.24025	-0.551032	-0.879683	-1.11536	-1.18047	-1.0175	-0.8281	-0.743321	-0.71502	-0.706068	-0.6184	-0.50068	-0.474982	-0.50441	-0.576322	-0.541278	-0.399135	-0.203097	0.0603484	0.316199	0.47406	0.588559	0.670813	0.886259	1.12324	1.17478	1.03569	0.77058	0.53363	0.296024	0.0359563	-0.160668	-0.0312631	0.1757	0.410346	0.743704	1.21595	1.67071
-0.706068	-0.6184	-0.50068	-0.474982	-0.50441	-0.576322	-0.541278	-0.399135	-0.203097	0.0603484	0.316199	0.47406	0.588559	0.670813	0.886259	1.12324	1.17478	1.03569	0.77058	0.53363	0.296024	0.0359563	-0.160668	-0.0312631	0.1757	0.410346	0.743704	1.21595	1.67071	1.83108	1.648	1.13223	0.440222	-0.306933	-0.769802	-0.690324	-0.566202	-0.557701	-0.657148	-0.758272	-0.682845	-0.414231	-0.24735	-0.183405	-0.0544463	0.0554434	0.23079	0.383519	0.456371	0.454646
0.440222	-0.306933	-0.769802	-0.690324	-0.566202	-0.557701	-0.657148	-0.758272	-0.682845	-0.414231	-0.24735	-0.183405	-0.0544463	0.0554434	0.23079	0.383519	0.456371	0.454646	0.357905	0.141098	-0.16357	-0.473287	-0.598242	-0.582522	-0.501871	-0.38286	-0.28286	-0.277444	-0.268134	-0.206403	-0.209943	-0.201435	-0.157041	-0.0320813	0.0850648	0.0782949	-0.0682242	-0.291438	-0.522398	-0.748252	-0.770162	-0.375145	0.0764797	0.435178	0.612919	0.636678	0.58245	0.471077	0.321689	0.141898
-0.777259	-0.826345	-0.899794	-0.936258	-0.999092	-0.9487	-0.784343	-0.682569	-0.661454	-0.705233	-0.822231	-0.942096	-1.03602	-1.16168	-1.26919	-1.36154	-1.41105	-1.38686	-1.24909	-1.06191	-0.857724	-0.696501	-0.621201	-0.64776	-0.721081	-0.816564	-0.855055	-0.811463	-0.807759	-0.88201	-1.02408	-1.16689	-1.1497	-0.944516	-0.744092	-0.581901	-0.525542	-0.551497	-0.644213	-0.743572	-0.777134	-0.674753	-0.492029	-0.292626	-0.117732	0.0847625	0.283676	0.382927	0.357099	0.200518
-0.490859	-0.350182	-0.238075	-0.0341577	0.179605	0.285568	0.405871	0.486137	0.460624	0.247697	-0.0771201	-0.384768	-0.444153	-0.20194	0.291476	0.819055	1.33413	1.71527	1.94279	1.85481	2.01457	2.49719	2.97083	3.39581	3.7472	3.82744	3.46046	2.84975	2.21982	1.75818	1.38729	1.04782	0.701318	0.48037	0.48039	0.575236	0.587094	0.537293	0.478454	0.389049	0.22235	0.130098	0.285103	0.506462	0.600758	0.599837	0.475475	0.264048	-0.0262974	-0.215561
0.0352265	0.120202	0.247904	0.36205	0.454177	0.520518	0.529222	0.541796	0.568652	0.538472	0.419701	0.26947	0.0638249	-0.0336377	-0.0486384	-0.00853552	0.161379	0.332022	0.451567	0.456514	0.463516	0.404974	0.243845	0.0809942	-0.0394698	-0.166698	-0.225888	-0.169241	0.0274643	0.182971	0.204648	0.0687041	-0.173018	-0.412605	-0.501822	-0.461037	-0.496654	-0.482571	-0.231314	0.00234561	0.136241	0.166841	0.0915169	-0.0552399	-0.187112	-0.292306	-0.412648	-0.51265	-0.463839	-0.200605
0.828153	0.625115	0.53157	0.376655	0.248248	0.268945	0.369124	0.5799	0.836272	1.05245	1.08063	0.906582	0.686043	0.627896	0.638171	0.606751	0.498558	0.321207	0.115048	-0.115346	-0.225107	-0.216955	-0.197836	-0.212253	-0.301607	-0.331075	-0.318867	-0.330881	-0.404256	-0.550159	-0.705348	-0.733113	-0.522486	-0.120531	0.340257	0.785849	1.06287	1.02349	0.685038	0.243258	0.00588247	-0.148649	-0.242251	-0.241764	-0.249549	-0.289049	-0.293498	-0.228474	-0.143656	-0.054435
0.851989	0.876404	0.841399	0.831885	0.92376	1.03316	0.979205	0.749859	0.556367	0.480535	0.399113	0.224765	-0.00279298	-0.0927065	-0.0457714	0.0994759	0.355452	0.585884	0.720247	0.709431	0.71891	0.729029	0.652015	0.411402	0.102705	-0.0998815	-0.221443	-0.243531	-0.242834	-0.265758	-0.137866	0.102851	0.345908	0.613643	0.862584	1.05521	1.19703	1.16043	0.85073	0.414458	-0.0569303	-0.429451	-0.511576	-0.216873	0.17913	0.519594	0.745942	0.79128	0.612868	0.236123
-1.05878	-0.846671	-0.628385	-0.53332	-0.611787	-0.874483	-1.12676	-1.23084	-1.1597	-1.01858	-0.96216	-1.00097	-1.10003	-1.18728	-1.23493	-1.24119	-1.18395	-1.14108	-1.19454	-1.30168	-1.44848	-1.5584	-1.6222	-1.65839	-1.64876	-1.57923	-1.48549	-1.36951	-1.20429	-1.00668	-0.813762	-0.653769	-0.533193	-0.464312	-0.479701	-0.569073	-0.623972	-0.58181	-0.373419	-0.0819485	0.226167	0.480557	0.65256	0.714546	0.680076	0.558138	0.382086	0.273922	0.314379	0.488453
-0.48036	-0.624415	-0.709445	-0.757652	-0.701043	-0.515906	-0.244661	0.0309648	0.147616	0.0339306	-0.280455	-0.650121	-0.838865	-0.808321	-0.668749	-0.529556	-0.491439	-0.57749	-0.723068	-0.784576	-0.791399	-0.737746	-0.668544	-0.584285	-0.416714	-0.23429	-0.066426	0.127532	0.378657	0.697461	0.979921	1.12603	1.13325	1.0618	0.940538	0.868606	1.05967	1.26749	1.35499	1.34156	1.24616	1.09733	0.938927	0.801473	0.597407	0.325702	0.0371373	-0.108175	-0.0247462	0.123619
-0.0389111	-0.296725	-0.502419	-0.595761	-0.746271	-0.870611	-0.875786	-0.729504	-0.477638	-0.197923	0.0360712	0.209575	0.433886	0.545621	0.555177	0.516159	0.362809	0.20165	0.0339444	-0.0151545	0.0164139	0.121124	0.280323	0.433291	0.508446	0.524865	0.501588	0.365167	0.0904027	-0.0905856	-0.0587729	-0.0234773	0.0985164	0.119915	0.114046	0.279116	0.528772	0.825014	1.04047	1.09255	1.02766	0.933985	0.937396	1.15428	1.28715	1.28925	1.21542	1.11012	1.02691	1.01569
-0.729504	-0.477638	-0.197923	0.0360712	0.209575	0.433886	0.545621	0.555177	0.516159	0.362809	0.20165	0.0339444	-0.0151545	0.0164139	0.121124	0.280323	0.433291	0.508446	0.524865	0.501588	0.365167	0.0904027	-0.0905856	-0.0587729	-0.0234773	0.0985164	0.119915	0.114046	0.279116	0.528772	0.825014	1.04047	1.09255	1.02766	0.933985	0.937396	1.15428	1.28715	1.28925	1.21542	1.11012	1.02691	1.01569	1.02051	0.953548	0.779756	0.599092	0.643272	0.712468	0.534916
0.779756	0.599092	0.643272	0.712468	0.534916	0.136703	-0.280966	-0.343463	-0.0568302	0.100187	0.0291127	-0.062101	-0.126528	0.0970149	0.399336	0.497616	0.439938	0.249009	0.321548	0.715914	1.11372	1.34938	1.35714	1.19701	1.03597	1.0379	1.17872	1.25543	1.35343	1.57894	2.04033	2.81743	3.59183	4.03773	4.06514	3.78679	3.4737	3.15673	2.79864	2.54802	2.53726	2.66165	2.67704	2.44366	1.97205	1.38027	0.844449	0.511102	0.466441	0.55248
-0.58813	-0.58609	-0.597397	-0.644393	-0.725312	-0.776411	-0.76232	-0.702093	-0.625853	-0.52138	-0.504207	-0.601532	-0.594757	-0.419337	-0.191541	0.00592576	0.113896	0.16267	0.171689	0.165973	0.129943	0.0578928	0.0983482	0.3047	0.47027	0.673169	0.882635	0.939465	0.87793	0.816429	0.98664	1.45491	1.9684	2.3453	2.54219	2.51313	2.2673	1.86608	1.46679	1.24376	1.15069	1.18285	1.55631	2.11862	2.4859	2.55262	2.30857	1.87628	1.38062	0.90412
-0.76974	-0.547627	-0.409646	-0.368966	-0.409343	-0.407768	-0.310728	-0.33865	-0.494501	-0.6299	-0.679915	-0.624351	-0.386949	-0.0102285	0.367412	0.614057	0.658366	0.625953	0.644853	0.607904	0.444347	0.154628	-0.158233	-0.386727	-0.414306	-0.2651	0.0706741	0.490057	0.898909	1.23858	1.46966	1.47306	1.19676	0.714481	0.392249	0.310666	0.445185	0.794038	1.27393	1.93441	2.50178	2.82203	2.89608	2.67421	2.20947	1.63106	1.12466	0.806297	0.802977	0.916032
-0.0748158	-0.231403	-0.238118	0.000989246	0.17484	0.259824	0.227187	0.164737	0.0810626	0.143166	0.300919	0.495591	0.876604	1.43355	1.94684	2.25847	2.31441	2.23369	2.11001	1.88409	1.55706	1.19875	0.822609	0.526139	0.441128	0.507712	0.668735	0.910852	1.24588	1.52852	1.86158	2.27861	2.53672	2.67971	2.73479	2.73588	2.66769	2.5208	2.32737	2.20394	2.35092	2.68321	2.87128	2.74651	2.32112	1.80213	1.38968	1.0583	1.08393	1.38377
-0.584935	-0.279256	0.0750923	0.370023	0.497799	0.486257	0.424293	0.313561	0.174585	-0.0511999	-0.290901	-0.502608	-0.62538	-0.717636	-0.692433	-0.592162	-0.546677	-0.559098	-0.586509	-0.591036	-0.570621	-0.461038	-0.284925	-0.0956511	0.139236	0.449383	0.741562	0.862712	0.837715	0.810042	1.12238	1.60837	1.87511	1.8759	1.66147	1.2887	0.814838	0.389376	0.188077	0.253885	0.472891	0.668129	0.701433	0.570437	0.461528	0.436273	0.423618	0.330286	0.160684	0.0671435
-0.872167	-0.665734	-0.475444	-0.264218	0.0203733	0.436736	1.0162	1.5976	1.99533	2.28779	2.49616	2.61118	2.5786	2.33029	1.95725	1.62062	1.38401	1.23904	1.1833	1.09714	1.05073	1.21574	1.57901	1.9037	2.07143	1.97515	1.66637	1.33772	1.14414	1.08651	1.31281	1.61789	1.80357	1.93757	2.08737	2.22594	2.28159	2.20834	1.95584	1.49311	0.827139	0.185515	-0.208525	-0.336784	-0.291357	-0.215053	-0.169168	-0.0954802	-0.0607768	-0.0660657
-0.0451534	-0.0837286	-0.0702349	0.0512608	0.26089	0.579084	1.06929	1.55395	1.9744	2.17303	2.11481	1.85571	1.73481	1.85612	1.93509	1.78197	1.42492	1.07565	0.943551	1.0655	1.26477	1.41584	1.42952	1.32837	1.10079	0.755906	0.423967	0.2862	0.267871	0.296628	0.373686	0.487982	0.524326	0.46064	0.384489	0.315883	0.187013	0.11604	0.249061	0.524662	0.817217	0.934622	0.886744	0.793016	0.741538	0.65596	0.489988	0.313971	0.15869	-0.0249788
0.11604	0.249061	0.524662	0.817217	0.934622	0.886744	0.793016	0.741538	0.65596	0.489988	0.313971	0.15869	-0.0249788	-0.1784	-0.269166	-0.0895491	0.237776	0.529928	0.741012	0.80016	0.931258	1.15582	1.2815	1.24527	1.06706	0.939855	0.783032	0.551946	0.199423	0.0390052	0.106437	0.278004	0.55879	0.723839	0.802575	0.817489	0.927087	1.16673	1.45624	1.55639	1.50156	1.39396	1.13928	0.781933	0.447478	0.226679	0.0170463	-0.225641	-0.4463	-0.601213
-1.03785	-1.11793	-1.22643	-1.19022	-1.08296	-1.05077	-1.01713	-0.990634	-0.999845	-1.04943	-1.04922	-0.88928	-0.542651	-0.0334044	0.543483	1.03358	1.3272	1.40159	1.28387	1.04106	0.795468	0.526613	0.181102	-0.116387	-0.10855	0.0346645	0.231844	0.477917	0.690158	0.839157	0.906655	0.920863	0.93242	1.03886	1.25928	1.58857	1.96125	2.26244	2.33061	2.13973	1.69622	1.20613	0.827668	0.64595	0.674381	0.651783	0.600116	0.473841	0.291862	0.0304203
1.04106	0.795468	0.526613	0.181102	-0.116387	-0.10855	0.0346645	0.231844	0.477917	0.690158	0.839157	0.906655	0.920863	0.93242	1.03886	1.25928	1.58857	1.96125	2.26244	2.33061	2.13973	1.69622	1.20613	0.827668	0.64595	0.674381	0.651783	0.600116	0.473841	0.291862	0.0304203	-0.205934	-0.316368	-0.352211	-0.282765	-0.186012	-0.0788831	0.0262582	0.0780633	0.141587	0.247163	0.285774	0.187245	-0.0345105	-0.313914	-0.490392	-0.505852	-0.363697	-0.118064	0.162695
-1.48456	-1.34601	-1.17515	-1.05051	-1.01552	-0.940079	-0.859739	-0.790873	-0.733842	-0.694193	-0.68558	-0.720731	-0.801447	-0.90855	-1.00791	-1.08254	-1.13178	-1.16055	-1.07215	-0.850053	-0.673356	-0.605589	-0.65486	-0.769021	-0.853674	-0.893437	-0.971535	-1.04495	-1.06417	-0.929665	-0.699689	-0.461945	-0.325617	-0.324144	-0.435139	-0.561164	-0.635055	-0.578189	-0.493217	-0.479118	-0.548287	-0.503201	-0.405572	-0.382851	-0.370718	-0.295683	-0.133269	0.0544898	0.169981	0.16781
0.474105	0.462401	0.256319	-0.0281846	-0.0308929	0.166625	0.548114	0.82908	0.969418	1.03895	1.25254	1.78124	2.2793	2.69852	3.00826	3.06786	2.96606	2.75641	2.39647	1.99017	1.65946	1.42974	1.27109	1.26105	1.44428	1.81991	2.29057	2.72038	2.96216	2.88144	2.55855	2.31121	1.95355	1.62459	1.39219	1.11524	1.03378	1.02136	0.848271	0.74373	0.630042	0.400689	0.0881964	0.000719333	0.000800215	-0.0407027	-0.0863682	-0.196718	-0.322087	-0.397679
-1.24887	-1.17695	-1.16245	-1.21989	-1.21105	-1.06892	-0.952596	-0.802001	-0.670375	-0.660476	-0.792919	-0.993118	-1.0635	-0.970324	-0.849874	-0.648229	-0.43962	-0.341789	-0.367217	-0.488535	-0.639484	-0.739914	-0.743987	-0.678755	-0.561614	-0.503331	-0.513493	-0.416102	-0.160841	0.182988	0.428979	0.518655	0.445135	0.278262	0.274367	0.315748	0.321497	0.375637	0.463122	0.56095	0.709805	0.870867	0.94511	0.85622	0.5685	0.139349	-0.296634	-0.633137	-0.729652	-0.630738
0.375637	0.463122	0.56095	0.709805	0.870867	0.94511	0.85622	0.5685	0.139349	-0.296634	-0.633137	-0.729652	-0.630738	-0.497091	-0.388756	-0.396431	-0.458439	-0.435574	-0.183914	0.261554	0.698466	0.949909	0.975701	0.750303	0.350838	-0.121617	-0.325378	-0.256939	-0.169068	-0.116723	0.0175139	0.0991725	0.144676	0.317985	0.456578	0.692139	1.1075	1.64218	2.08892	2.25642	2.10457	1.85893	1.50628	1.13635	1.11689	1.33587	1.45409	1.36219	1.04483	0.616539
0.144676	0.317985	0.456578	0.692139	1.1075	1.64218	2.08892	2.25642	2.10457	1.85893	1.50628	1.13635	1.11689	1.33587	1.45409	1.36219	1.04483	0.616539	0.173981	-0.0738928	-0.141744	-0.0353189	0.247741	0.584156	0.969741	1.36198	1.70434	1.91586	2.02611	2.0173	1.90501	1.7457	1.57879	1.33093	1.03979	0.654004	0.67215	0.998092	1.12924	1.01351	0.647785	0.17386	-0.124265	-0.204513	-0.267591	-0.252542	-0.228975	-0.0808474	0.0775727	0.319304
-0.385637	-0.222689	-0.170431	-0.274636	-0.46486	-0.579635	-0.694037	-0.764135	-0.798516	-0.736945	-0.457428	-0.191769	-0.0994997	-0.221301	-0.513051	-0.856779	-1.14286	-1.29067	-1.32806	-1.29988	-1.26681	-1.26121	-1.28732	-1.35014	-1.37913	-1.28503	-1.12825	-0.896794	-0.639299	-0.388537	-0.181583	-0.157706	-0.148425	-0.132037	-0.17997	-0.174619	-0.142156	-0.139566	-0.212892	-0.326389	-0.519035	-0.707337	-0.790034	-0.731	-0.485446	-0.168852	0.0318251	0.0605761	-0.11257	-0.421707
-0.148425	-0.132037	-0.17997	-0.174619	-0.142156	-0.139566	-0.212892	-0.326389	-0.519035	-0.707337	-0.790034	-0.731	-0.485446	-0.168852	0.0318251	0.0605761	-0.11257	-0.421707	-0.601541	-0.481265	-0.125171	0.46393	1.07741	1.55413	1.80954	1.84144	1.60313	1.20854	0.80498	0.775868	1.05726	1.40061	1.75836	2.04971	2.13356	1.95203	1.56841	1.0876	0.591356	0.320927	0.245947	0.19985	0.197723	0.301794	0.665493	1.12237	1.47716	1.65924	1.58848	1.22967
0.778329	0.685523	0.558648	0.468253	0.326056	0.159119	0.0736365	-0.0356913	-0.112008	-0.150584	-0.210068	-0.291236	-0.321141	-0.330928	-0.320674	-0.28474	-0.226226	-0.132205	0.00338798	0.192302	0.36373	0.407515	0.286759	-0.0229149	-0.358618	-0.618804	-0.784476	-0.611255	-0.236497	0.134071	0.365041	0.414623	0.535419	0.676783	0.693146	0.602349	0.493991	0.595559	1.03061	1.53363	1.85577	1.9174	1.75327	1.67108	1.7322	1.61227	1.27061	0.827774	0.40052	0.187246
-0.32303	-0.434165	-0.494544	-0.485876	-0.346175	-0.0827554	0.300572	0.723295	1.2001	1.72516	2.22116	2.56066	2.7334	2.74042	2.56861	2.26671	1.99594	1.85138	2.10552	2.70611	3.14486	3.23107	2.86286	2.1598	1.41575	1.02593	0.80302	0.653185	0.627639	0.615743	0.683191	0.65865	0.54537	0.41188	0.425563	0.58006	0.715243	0.671516	0.471785	0.181474	-0.0924262	-0.129152	0.0795412	0.422762	0.628842	0.633336	0.56326	0.566927	0.614979	0.626827
0.503717	0.358016	0.0873784	-0.144528	-0.314006	-0.439541	-0.528359	-0.523192	-0.511045	-0.572252	-0.685517	-0.873508	-1.02142	-1.09515	-0.989003	-0.750541	-0.481508	-0.215951	0.0400258	0.350126	0.679282	0.969511	1.11261	1.0334	0.710267	0.259956	-0.165525	-0.358566	-0.209813	-0.101246	-0.0895437	-0.141083	-0.25375	-0.335194	-0.298063	-0.164334	0.0252529	0.178408	0.235611	0.244765	0.29919	0.351623	0.32295	0.352024	0.390769	0.361982	0.322846	0.33593	0.367588	0.313841
1.03432	0.776652	0.448032	0.0628654	-0.32854	-0.597384	-0.493227	-0.126264	0.323954	0.774596	1.20858	1.57153	1.69029	1.54243	1.23491	1.01126	1.04642	1.25038	1.36802	1.2984	1.02259	0.638561	0.149897	-0.361788	-0.802254	-0.88409	-0.729331	-0.564137	-0.375742	-0.234627	-0.167771	-0.128347	-0.0136904	0.223391	0.481143	0.586707	0.488776	0.279648	0.124257	0.0650905	0.107332	0.15931	0.147209	0.242715	0.495416	0.679127	0.885472	1.01594	0.919322	0.666611
-0.875723	-0.981047	-1.07332	-1.1509	-1.22519	-1.24843	-1.25289	-1.24731	-1.28078	-1.33898	-1.43398	-1.53041	-1.61255	-1.64616	-1.64231	-1.67516	-1.72747	-1.78989	-1.80679	-1.7752	-1.74225	-1.72323	-1.65735	-1.54001	-1.41354	-1.26537	-1.13756	-0.932676	-0.705785	-0.432445	-0.197686	-0.0477428	0.0623591	0.205518	0.461789	0.681645	0.704591	0.473405	0.0465431	-0.414894	-0.702123	-0.670097	-0.546539	-0.457197	-0.314278	-0.0959292	0.125751	0.269058	0.285281	0.15847
-0.670097	-0.546539	-0.457197	-0.314278	-0.0959292	0.125751	0.269058	0.285281	0.15847	-0.0930658	-0.377063	-0.56319	-0.573794	-0.426667	-0.232195	-0.0115301	0.177121	0.237466	0.131552	-0.134817	-0.47836	-0.78188	-0.950029	-0.973103	-0.840182	-0.616151	-0.391358	-0.210056	-0.020774	0.221772	0.447005	0.599048	0.677203	0.764835	1.04077	1.33988	1.60745	1.80576	1.9408	2.09057	1.97897	1.65549	1.41791	1.37783	1.54097	1.92492	2.66486	3.66966	4.4361	4.67728
-0.438155	-0.450598	-0.367354	-0.120789	0.203203	0.429145	0.44606	0.253367	-0.0230743	-0.318641	-0.605661	-0.710246	-0.570759	-0.316215	-0.0585448	0.132622	0.226257	0.217991	0.126036	-0.0155078	-0.161289	-0.301799	-0.430667	-0.505269	-0.473681	-0.446827	-0.365182	-0.0998105	0.129494	0.243565	0.26902	0.236748	0.178418	0.0739417	0.00107252	0.0294422	0.18589	0.569941	0.939925	1.15668	1.24284	1.11799	0.74946	0.208025	-0.168827	-0.324607	-0.355532	-0.330153	-0.389625	-0.469159
1.18339	1.09953	0.779583	0.271387	0.0671843	0.180847	0.258508	0.254127	0.362334	0.49285	0.605652	0.81909	0.910569	0.826915	0.552323	0.2276	0.00564268	0.0434337	0.302568	0.443349	0.367843	0.119934	-0.221123	-0.51356	-0.677067	-0.676325	-0.610171	-0.622843	-0.737473	-0.898063	-0.935033	-0.842982	-0.607367	-0.27555	0.0308411	0.232307	0.285548	0.225303	0.147162	0.204893	0.422457	0.733184	0.949553	0.895562	0.590628	0.158954	-0.132027	-0.253436	-0.385428	-0.528575
0.192116	0.250403	0.858466	1.51008	1.90264	2.09706	2.13042	1.95658	1.5712	1.10562	1.0119	1.12022	1.16087	1.1776	1.16678	1.03692	0.760374	0.418874	0.144801	-0.00703502	0.101071	0.315426	0.42427	0.380523	0.169581	-0.194622	-0.483306	-0.464553	-0.17728	0.127145	0.253632	0.240213	0.212231	0.324813	0.428343	0.477647	0.499144	0.437608	0.423716	0.724175	1.0314	1.16946	1.16453	1.0919	0.905651	0.746279	0.74552	0.767039	0.669994	0.484061
0.175266	0.358709	0.564123	0.644262	0.688541	0.926712	1.10165	1.09938	0.977184	0.793583	0.681842	0.554898	0.382605	0.308891	0.313511	0.441863	0.699933	0.955154	1.15468	1.21457	1.14153	1.02781	0.872122	0.69121	0.495909	0.336648	0.256533	0.351257	0.6573	1.045	1.32049	1.3949	1.1753	1.03717	1.4089	1.83648	2.01907	1.82788	1.51958	1.1652	0.790854	0.510169	0.313315	0.182334	0.0857374	-0.128484	-0.477549	-0.890545	-1.15459	-1.17016
0.6573	1.045	1.32049	1.3949	1.1753	1.03717	1.4089	1.83648	2.01907	1.82788	1.51958	1.1652	0.790854	0.510169	0.313315	0.182334	0.0857374	-0.128484	-0.477549	-0.890545	-1.15459	-1.17016	-1.14775	-1.09575	-1.05068	-1.07351	-1.0845	-1.03018	-0.868123	-0.628275	-0.406982	-0.297069	-0.338743	-0.452374	-0.596726	-0.736682	-0.670696	-0.48863	-0.392764	-0.390512	-0.369824	-0.429119	-0.575213	-0.791232	-0.949548	-1.05414	-1.18744	-1.31985	-1.30741	-1.22922
0.910709	1.21981	1.298	1.36273	1.3894	1.23662	0.893583	0.398202	-0.0181403	-0.191329	-0.331647	-0.399043	-0.280656	0.088297	0.527343	0.877124	1.0128	0.923725	0.685388	0.411636	0.253272	0.263679	0.184971	0.0155899	-0.225994	-0.380173	-0.443356	-0.517308	-0.561031	-0.389579	-0.172794	-0.128916	-0.213526	-0.28354	-0.298823	-0.283908	-0.24494	-0.285288	-0.475313	-0.651132	-0.753403	-0.794579	-0.65659	-0.505173	-0.354578	-0.259737	-0.224098	-0.21564	-0.271975	-0.399179
1.26622	1.21172	1.04073	0.644113	0.309545	0.265363	0.295344	0.246118	0.0345076	-0.204759	-0.274409	-0.100863	0.106685	0.253873	0.370588	0.510785	0.634513	0.604185	0.380416	0.0720671	-0.213117	-0.454159	-0.68394	-0.845724	-0.813667	-0.569357	-0.313233	-0.208778	-0.300597	-0.346117	-0.298509	-0.207514	0.0247619	0.223139	0.305572	0.260369	0.213732	0.164385	0.323348	0.80543	1.3576	1.95733	2.40663	2.55601	2.32933	1.7375	0.917291	0.0631926	-0.542226	-0.739786
2.29457	2.24091	2.33127	2.33831	2.26758	2.09452	1.84651	1.59055	1.43295	1.27558	1.50505	1.87338	1.97949	1.89052	1.64358	1.27566	0.77793	0.266715	-0.15352	-0.406323	-0.36395	-0.22474	-0.212573	-0.262944	-0.362078	-0.394463	-0.411049	-0.432235	-0.462198	-0.458835	-0.380018	-0.254146	-0.0316312	0.205457	0.316766	0.318387	0.295714	0.210349	0.139849	0.14326	0.0635698	-0.121551	-0.382098	-0.599873	-0.705564	-0.796139	-0.898412	-1.02016	-1.11481	-1.12445
0.996044	1.17928	1.19141	1.04595	0.803053	0.658042	0.695379	0.756511	0.754209	0.645511	0.412342	0.113646	-0.103969	-0.238117	-0.376737	-0.488584	-0.532492	-0.507255	-0.444144	-0.417772	-0.458664	-0.555801	-0.657582	-0.759468	-0.825587	-0.85994	-0.917694	-0.977719	-0.975297	-0.939733	-0.918803	-0.874652	-0.831732	-0.807866	-0.817456	-0.854139	-0.915818	-0.919905	-0.959988	-0.946049	-0.809828	-0.632587	-0.441966	-0.281891	-0.158299	-0.0791221	-0.119798	-0.235848	-0.353315	-0.417617
0.676988	0.996668	1.17384	1.20505	1.24403	1.3394	1.37232	1.20646	0.773632	0.200107	-0.0620071	-0.0548738	0.107329	0.240942	0.267652	0.20383	0.0330006	-0.114698	-0.101294	-0.0447936	-0.0113367	0.0303025	0.0530365	0.0622298	0.110583	0.246551	0.606929	1.08838	1.40039	1.4584	1.28514	0.985954	0.772054	0.740087	0.693772	0.517959	0.270956	0.0289303	-0.111941	-0.110766	-0.0565231	0.0292165	0.0731618	0.0338496	-0.119678	-0.312974	-0.287319	-0.237195	-0.201486	-0.185679
-0.692795	-0.689381	-0.601608	-0.373332	-0.114178	0.0101569	-0.0387137	-0.260869	-0.512189	-0.684502	-0.714681	-0.581774	-0.462523	-0.288259	-0.0890313	0.135046	0.246043	0.220902	0.0212018	-0.12841	-0.276916	-0.44092	-0.568531	-0.607577	-0.513604	-0.329353	-0.0665936	0.281076	0.637524	0.911509	1.10537	1.32051	1.56904	1.81527	2.12202	2.57125	2.97254	3.11869	2.96947	2.60777	2.1902	1.92729	1.85671	1.64943	1.39201	1.24049	1.15572	1.03985	0.83389	0.63677
3.11869	2.96947	2.60777	2.1902	1.92729	1.85671	1.64943	1.39201	1.24049	1.15572	1.03985	0.83389	0.63677	0.385123	0.227617	0.197175	0.199716	0.201882	0.238791	0.294639	0.375293	0.434279	0.444795	0.494031	0.542134	0.358656	0.224857	0.30026	0.359175	0.435323	0.519261	0.564775	0.631737	0.885811	1.3355	1.75383	1.97882	1.97938	1.8672	1.82024	1.83724	1.76557	1.53178	1.15722	0.75613	0.487073	0.40065	0.282425	0.0216966	-0.351154
-1.01287	-0.907578	-0.885625	-0.947815	-1.03388	-1.0939	-1.07821	-1.04897	-1.07141	-1.11088	-1.16847	-1.10877	-0.913788	-0.622698	-0.152586	0.350191	0.774553	1.15158	1.5819	2.05019	2.43887	2.61159	2.51138	2.24863	2.04713	2.02288	2.03647	1.94328	1.72393	1.48232	1.2999	1.10534	0.978609	1.00819	1.09404	1.04239	0.909525	1.02507	1.09372	0.92715	0.571397	0.126373	-0.263603	-0.421857	-0.441588	-0.405086	-0.445614	-0.511715	-0.57795	-0.551209
0.834042	0.313971	-0.0522938	-0.389187	-0.48863	-0.308494	-0.00366599	0.486558	1.13617	1.78138	2.19135	2.2305	1.91073	1.33263	0.666021	0.0566696	-0.21309	-0.147991	0.0278912	0.139139	0.212125	0.397509	0.49186	0.420336	0.394141	0.298572	0.128406	0.0579288	0.26138	0.603524	0.79211	0.778111	0.534684	0.146633	-0.276876	-0.670446	-0.85534	-0.752711	-0.58059	-0.415896	-0.263677	-0.143677	-0.0571263	0.0209233	0.139789	0.334542	0.498507	0.530747	0.463292	0.220207
-1.08808	-1.07531	-1.01327	-1.01138	-1.05735	-1.13891	-1.16944	-1.12467	-0.98999	-0.838695	-0.69999	-0.620027	-0.632441	-0.738669	-0.894824	-1.0483	-1.13799	-1.19986	-1.2821	-1.40211	-1.51694	-1.57346	-1.55384	-1.45929	-1.35421	-1.2822	-1.20271	-1.08289	-0.905338	-0.720407	-0.587279	-0.570889	-0.624652	-0.609231	-0.481371	-0.277422	-0.0516106	0.0890998	0.13913	0.0665098	-0.103285	-0.336998	-0.376514	-0.200865	-0.0499443	0.0424268	0.0199891	-0.0911722	-0.272847	-0.421124
-0.0911722	-0.272847	-0.421124	-0.452877	-0.437604	-0.512967	-0.458689	-0.2265	-0.0534425	0.0529866	0.0634075	0.0176383	-0.0996123	-0.148993	-0.101748	-0.133219	-0.185631	-0.233197	-0.213445	-0.0787551	0.0174709	0.0466649	0.13034	0.506263	0.968863	1.32372	1.38002	1.28786	1.22071	1.23607	1.3271	1.31177	1.25389	1.29231	1.41667	1.53181	1.48217	1.26324	0.915534	0.613771	0.380762	0.136823	-0.10388	-0.275621	-0.228939	0.147211	0.674027	1.14888	1.44973	1.50884
-0.961931	-1.08697	-1.13082	-1.16219	-1.24781	-1.35219	-1.32371	-1.26829	-1.11475	-0.90133	-0.761424	-0.699889	-0.727482	-0.751338	-0.718933	-0.691018	-0.596565	-0.484835	-0.445598	-0.51471	-0.655956	-0.759094	-0.806255	-0.855342	-0.93135	-1.03611	-1.09842	-1.05552	-0.914685	-0.711027	-0.485948	-0.303579	-0.188114	-0.173475	-0.226243	-0.266579	-0.257621	-0.271932	-0.289416	-0.362326	-0.494179	-0.654208	-0.694053	-0.653056	-0.537135	-0.335848	-0.156687	-0.0415466	0.0490213	0.0430232
0.936969	1.02869	1.2175	1.32673	1.26418	1.05748	0.927063	0.954858	0.946751	0.796096	0.812738	0.836648	0.730497	0.532438	0.262236	-0.0453896	-0.136856	-0.0560644	0.00295004	0.0687626	0.00479376	-0.185432	-0.340827	-0.269214	-0.064773	0.237274	0.77295	1.25856	1.45865	1.42051	1.18067	0.970347	0.860729	0.763725	0.658817	0.57327	0.455342	0.354286	0.313279	0.287321	0.226599	0.187859	0.136148	0.0121206	-0.0748415	-0.175354	-0.389912	-0.601536	-0.644322	-0.285001
0.77295	1.25856	1.45865	1.42051	1.18067	0.970347	0.860729	0.763725	0.658817	0.57327	0.455342	0.354286	0.313279	0.287321	0.226599	0.187859	0.136148	0.0121206	-0.0748415	-0.175354	-0.389912	-0.601536	-0.644322	-0.285001	0.285513	0.780003	1.07873	1.14399	1.03095	0.760714	0.365938	-0.0331068	-0.290252	-0.353126	-0.415968	-0.489608	-0.514053	-0.274078	0.0803728	0.362555	0.46211	0.470543	0.401299	0.209962	-0.0076712	-0.176125	-0.339704	-0.426704	-0.468904	-0.560816
-0.948308	-0.92039	-0.668762	-0.243311	0.198331	0.547589	0.720438	0.683793	0.478857	0.198831	-0.0626879	-0.206817	-0.221016	-0.269968	-0.444774	-0.61495	-0.692142	-0.678235	-0.648634	-0.621976	-0.557631	-0.535585	-0.600002	-0.760015	-0.95458	-1.06398	-0.971918	-0.774779	-0.553094	-0.389704	-0.26144	-0.155018	-0.105108	-0.138088	-0.29667	-0.588775	-0.793844	-0.766982	-0.491748	-0.0460265	0.570576	1.24427	1.76354	2.15969	2.55812	2.90546	2.94934	2.59538	1.95735	1.34927
-0.389704	-0.26144	-0.155018	-0.105108	-0.138088	-0.29667	-0.588775	-0.793844	-0.766982	-0.491748	-0.0460265	0.570576	1.24427	1.76354	2.15969	2.55812	2.90546	2.94934	2.59538	1.95735	1.34927	1.02258	0.89706	0.821248	0.761427	0.739762	0.754249	0.712138	0.543993	0.29846	0.0304644	0.0017059	0.143064	0.124688	0.0257682	0.0177814	0.10449	0.281602	0.458106	0.466597	0.392602	0.234739	-0.0157313	-0.299851	-0.434686	-0.425196	-0.372554	-0.282911	-0.31816	-0.544826
2.67961	2.8718	2.87976	2.65923	2.35372	2.11116	2.00155	1.94815	2.08676	2.51312	2.98756	3.22853	3.09584	2.64264	2.2296	1.77052	1.5697	1.84873	2.06026	1.99762	1.77404	1.4964	1.48676	1.56652	1.52351	1.59092	1.73921	1.78851	1.71613	1.7773	2.04498	2.43044	2.79631	2.9316	3.07236	3.20919	3.05343	2.97272	3.3228	3.51029	3.61551	4.15696	4.9394	5.3965	5.27259	4.66933	3.84049	3.15048	2.70919	2.18575
-1.31146	-1.39522	-1.39327	-1.28277	-1.13634	-1.03167	-1.00721	-1.05147	-1.13403	-1.25938	-1.39714	-1.51519	-1.53189	-1.44647	-1.33421	-1.2444	-1.21524	-1.23751	-1.24079	-1.1784	-1.02815	-0.884136	-0.863586	-0.911962	-0.841832	-0.699958	-0.532856	-0.289448	-0.114217	-0.0764641	-0.149481	-0.261445	-0.269339	-0.122732	0.0189793	0.052415	-0.0481571	-0.300104	-0.519402	-0.57735	-0.439542	-0.238014	-0.0976083	-0.0823759	-0.0767766	-0.00554613	0.0484449	0.0467137	0.154482	0.3866
0.0484449	0.0467137	0.154482	0.3866	0.537226	0.568254	0.454617	0.261487	-0.0180923	-0.295962	-0.330427	-0.0866057	0.319904	0.792168	1.10948	1.24146	1.21683	1.28	1.50008	1.89827	2.39236	2.74762	2.83448	2.66748	2.33776	1.81102	1.22188	0.79356	0.627439	0.699924	0.848717	0.872573	0.727597	0.441427	0.0643337	-0.325976	-0.658345	-0.82675	-0.786647	-0.645885	-0.534111	-0.484915	-0.489576	-0.527164	-0.524317	-0.49957	-0.498061	-0.498796	-0.455643	-0.320518
1.67642	0.925634	0.487062	0.402698	0.599297	0.97571	1.40475	1.82194	2.04652	1.98126	1.67426	1.44752	1.73047	2.14249	2.40289	2.36478	2.09569	1.91136	1.7673	1.53666	1.28907	1.08576	0.984659	0.980612	0.953038	0.925899	0.898124	0.76915	0.640554	0.500687	0.362169	0.167825	-0.0605219	-0.166606	-0.112974	-0.0359855	-0.025256	-0.0282472	0.0353053	0.12265	0.225117	0.26236	0.315654	0.435243	0.41125	0.205478	-0.15768	-0.46178	-0.647368	-0.754877
0.0223419	-0.0117055	0.242015	0.838697	1.56657	2.42807	3.20261	3.6121	3.5208	2.98586	2.23653	1.69432	1.83845	2.28476	2.53624	2.46812	2.1807	1.744	1.58784	1.70158	1.70537	1.52704	1.12907	0.665727	0.308615	0.014786	-0.0793458	0.194198	0.574962	0.998436	1.35098	1.55448	1.7703	2.1579	2.38534	2.43676	2.38698	2.16535	1.81072	1.37754	0.926389	0.671503	0.6502	0.757593	0.833964	0.825908	0.833613	0.838564	0.839721	0.788686
-0.50144	-0.288036	-0.178428	-0.180263	-0.267642	-0.390661	-0.45999	-0.50141	-0.370634	-0.251662	-0.203938	-0.243611	-0.278648	-0.240947	-0.180512	-0.137839	-0.104586	0.0592781	0.513797	1.02661	1.41897	1.60367	1.57055	1.37775	1.0989	0.859789	0.718492	0.623279	0.506954	0.298938	0.246084	0.340108	0.442401	0.5891	0.786477	1.00411	1.1425	1.14446	0.994949	0.741097	0.537223	0.620079	0.93175	1.29588	1.55425	1.58763	1.26173	0.755328	0.357624	0.168874
1.57055	1.37775	1.0989	0.859789	0.718492	0.623279	0.506954	0.298938	0.246084	0.340108	0.442401	0.5891	0.786477	1.00411	1.1425	1.14446	0.994949	0.741097	0.537223	0.620079	0.93175	1.29588	1.55425	1.58763	1.26173	0.755328	0.357624	0.168874	0.25492	0.615824	1.10914	1.52693	1.73579	1.76301	1.65147	1.46359	1.09873	0.74965	0.438804	0.14222	-0.0461054	-0.0360475	0.109109	0.125471	0.0238979	-0.164172	-0.344353	-0.453403	-0.49467	-0.558159
0.397122	0.504921	0.822723	1.24249	1.6407	1.94964	2.24789	2.63516	3.08247	3.51345	3.68384	3.47582	2.97907	2.42741	1.94271	1.54871	1.26108	1.13101	1.10357	1.14469	1.08643	0.940849	0.794774	0.665269	0.641006	0.748909	1.05478	1.17325	1.15122	1.11058	1.34137	1.62663	1.71283	1.55634	1.21769	0.8161	0.532758	0.434433	0.541164	0.708507	0.803057	0.804089	0.791887	0.694399	0.52018	0.37713	0.555958	0.993857	1.45829	1.83864
0.665269	0.641006	0.748909	1.05478	1.17325	1.15122	1.11058	1.34137	1.62663	1.71283	1.55634	1.21769	0.8161	0.532758	0.434433	0.541164	0.708507	0.803057	0.804089	0.791887	0.694399	0.52018	0.37713	0.555958	0.993857	1.45829	1.83864	2.07675	2.16776	2.25944	2.42887	2.60928	2.7931	2.95017	2.97397	2.85825	2.57945	2.19902	1.75365	1.15452	0.523135	-0.00123766	-0.138687	0.0506945	0.182063	0.119434	-0.134379	-0.476537	-0.588984	-0.530441
-0.913498	-0.915508	-0.840281	-0.807301	-0.695635	-0.488422	-0.278327	-0.0515886	0.140992	0.214935	0.159121	-0.0014872	-0.170995	-0.257861	-0.378054	-0.455663	-0.392405	-0.215928	-0.0469633	0.0536342	0.0927575	0.10965	0.134123	0.190421	0.412973	0.791132	1.17746	1.47314	1.49209	1.47118	1.91311	2.30578	2.42391	2.32078	2.24943	2.28399	2.35149	2.4217	2.44027	2.39585	2.21646	1.84106	1.43389	1.18397	1.00176	0.745634	0.431224	0.223403	0.381565	0.652698
0.518811	0.530604	0.671419	0.943153	1.30369	1.69757	1.9461	2.07251	2.11788	2.18253	2.22911	2.41261	2.6492	3.10265	3.78298	4.09103	3.87428	3.13095	2.0955	1.39751	1.51233	1.94292	2.22706	2.16983	1.98556	1.76958	1.55362	1.3538	1.22588	1.24553	1.38987	1.49019	1.42408	1.13776	0.725337	0.423366	0.335359	0.294121	0.24441	0.0784176	-0.0406998	-0.166987	-0.233038	-0.118894	-0.0128497	0.0385956	-0.0091701	-0.101364	-0.245458	-0.385729
-0.735799	-0.693359	-0.553345	-0.46423	-0.400634	-0.451353	-0.363329	-0.0789588	0.171067	0.371634	0.516443	0.739201	0.994922	1.04965	0.999005	0.841476	0.724664	0.634865	0.775627	1.01196	1.2148	1.42243	1.46045	1.18071	1.06911	1.4504	2.17498	2.79883	3.2045	3.32964	3.63352	3.89363	3.64802	3.18828	2.54304	1.86982	1.40384	1.27258	1.28619	1.38174	1.50523	1.60541	1.70445	1.8171	1.66261	1.2475	0.725202	0.344279	0.11462	0.152524
2.1824	1.85868	1.58968	1.38394	1.17448	0.881918	0.48195	0.0818861	-0.138527	-0.186847	0.0823585	0.638476	1.24502	1.60679	1.71354	1.63117	1.64105	1.68087	1.65864	1.58736	1.32358	0.880966	0.356366	-0.0513208	-0.184113	-0.161485	-0.123489	-0.124747	-0.264516	-0.421115	-0.274832	0.216469	0.897512	1.65513	2.16893	2.31597	2.0504	1.79884	1.68277	1.46251	1.26729	1.03703	0.786279	0.539084	0.274759	0.0031394	-0.157619	-0.205954	-0.247409	-0.33014
0.401363	0.297131	0.272262	0.292886	0.33558	0.394205	0.415334	0.372582	0.252318	0.110074	0.0152649	0.0295684	0.0779698	0.209209	0.409455	0.580099	0.632972	0.54218	0.39099	0.233188	0.0590661	-0.129183	-0.276624	-0.259498	0.0271319	0.237556	0.327609	0.242677	0.0201698	-0.231628	-0.307288	-0.0674832	0.321656	0.700854	0.96396	0.95451	0.786817	0.479667	0.0945906	0.0312653	0.103492	0.065915	-0.0236959	-0.138091	-0.152391	-0.0534295	0.124188	0.348045	0.565025	0.716258
-1.22264	-1.12772	-1.04468	-0.984836	-0.932836	-0.917208	-0.943934	-0.909438	-0.770639	-0.562597	-0.383058	-0.272303	-0.293934	-0.300164	-0.208352	-0.151453	-0.125247	-0.180981	-0.359188	-0.633378	-0.871821	-0.968204	-1.01431	-0.984489	-0.983039	-1.06629	-1.18819	-1.2275	-1.21809	-1.15941	-0.947908	-0.697433	-0.431225	-0.207027	-0.103301	-0.171847	-0.35432	-0.537613	-0.673515	-0.751344	-0.755052	-0.699814	-0.525883	-0.298482	-0.125572	-0.108316	-0.247077	-0.466405	-0.580948	-0.403266
-0.871821	-0.968204	-1.01431	-0.984489	-0.983039	-1.06629	-1.18819	-1.2275	-1.21809	-1.15941	-0.947908	-0.697433	-0.431225	-0.207027	-0.103301	-0.171847	-0.35432	-0.537613	-0.673515	-0.751344	-0.755052	-0.699814	-0.525883	-0.298482	-0.125572	-0.108316	-0.247077	-0.466405	-0.580948	-0.403266	-0.0655376	0.290316	0.56701	0.690396	0.621006	0.456914	0.262	0.0347046	-0.140531	-0.219542	-0.0544642	0.274269	0.64137	0.853045	1.01151	1.18483	1.18563	1.2569	1.37132	1.37802
0.381337	0.139937	-0.0592807	-0.293304	-0.478546	-0.615553	-0.706775	-0.640659	-0.352234	-0.0532228	0.155908	0.227387	0.1113	-0.131011	-0.415689	-0.522145	-0.275039	-0.0389589	0.103702	0.0762082	-0.127567	-0.377375	-0.452262	-0.321369	0.0566889	0.445328	0.71536	0.774888	0.641633	0.383896	0.112113	-0.155948	-0.407189	-0.62995	-0.748429	-0.813495	-0.832131	-0.814207	-0.737053	-0.623182	-0.491522	-0.339885	-0.209966	-0.161294	-0.191446	-0.330862	-0.539079	-0.726504	-0.826091	-0.788557
-1.43374	-1.41189	-1.39196	-1.35168	-1.32378	-1.23579	-1.03947	-0.784181	-0.614159	-0.565064	-0.638028	-0.744431	-0.850108	-0.864519	-0.694551	-0.351281	0.186507	1.01299	2.01549	3.03878	3.82237	4.20411	4.03611	3.40244	2.38384	1.624	1.51519	1.62349	2.02927	2.31007	2.29092	2.06744	1.85601	1.86643	2.04977	2.21413	2.23605	2.33479	2.45973	2.47024	2.33546	1.85237	1.22895	0.676103	0.293222	0.137013	0.244288	0.462522	0.667517	0.795418
-0.479074	0.0301426	0.562508	1.0511	1.42376	1.70535	1.83666	1.97159	2.05417	1.83348	1.52279	1.45464	1.47326	1.36572	1.09999	0.579639	-0.0525816	-0.614785	-0.969197	-1.09783	-1.04058	-0.929463	-0.873131	-0.882301	-0.885686	-0.907465	-0.924874	-0.813376	-0.673591	-0.651378	-0.665655	-0.71939	-0.822744	-0.886203	-0.864472	-0.795342	-0.684873	-0.517888	-0.243636	0.0311504	0.181001	0.15377	0.0206561	-0.202336	-0.468748	-0.718381	-0.933554	-1.06789	-1.01589	-0.835568
2.43285	2.36703	1.88004	1.1192	0.309291	-0.277666	-0.657381	-0.872207	-0.834994	-0.726847	-0.607644	-0.426708	-0.180153	0.0403685	0.0911153	-0.0536367	-0.299298	-0.414956	-0.369057	-0.297555	-0.226747	-0.115842	0.0273769	0.175472	0.321217	0.461368	0.540453	0.534563	0.465019	0.402257	0.403437	0.523683	0.738969	0.904684	0.956739	0.948595	1.03149	1.23393	1.39688	1.41276	1.20278	0.812209	0.336397	0.0294279	-0.00562845	0.149576	0.288279	0.372091	0.446201	0.556203
-0.129579	-0.152776	-0.280438	-0.491503	-0.711532	-0.834105	-0.753209	-0.391366	-0.0547448	0.148731	0.191723	0.211163	0.349054	0.511117	0.785252	1.21919	1.74316	2.11415	2.14909	2.09527	2.46073	2.84815	3.33267	3.6424	3.49403	2.92707	2.16134	1.39577	0.805109	0.621223	0.521702	0.448924	0.547654	0.773046	1.21878	1.78874	2.04207	1.93827	1.55353	1.03234	0.614519	0.346992	0.0552542	-0.0764701	0.0395557	0.363689	0.656198	0.792255	0.700612	0.439679
1.21919	1.74316	2.11415	2.14909	2.09527	2.46073	2.84815	3.33267	3.6424	3.49403	2.92707	2.16134	1.39577	0.805109	0.621223	0.521702	0.448924	0.547654	0.773046	1.21878	1.78874	2.04207	1.93827	1.55353	1.03234	0.614519	0.346992	0.0552542	-0.0764701	0.0395557	0.363689	0.656198	0.792255	0.700612	0.439679	0.139495	-0.0426756	-0.154896	-0.192651	-0.101245	0.109137	0.384541	0.677984	0.87366	0.933919	0.878215	0.733631	0.523035	0.269059	-0.018185
0.528982	0.65741	0.6792	0.534934	0.292973	0.1489	0.289553	0.686026	1.09124	1.31136	1.22532	0.944466	0.795346	0.86471	1.03514	1.07867	0.892015	0.517737	0.117814	-0.15525	-0.3307	-0.404951	-0.378578	-0.237793	0.0535802	0.312935	0.459634	0.625173	0.900284	1.1631	1.30435	1.35017	1.40061	1.50988	1.60159	1.72554	1.77926	1.69229	1.51962	1.27278	1.26214	1.55992	2.08266	2.5139	2.61433	2.29712	1.70536	1.05033	0.705709	0.754767
-0.911716	-0.863786	-0.877798	-0.877095	-0.818715	-0.699237	-0.522415	-0.42943	-0.34193	-0.102926	0.164619	0.412164	0.606175	0.696009	0.686204	0.686125	0.667721	0.69157	0.732633	0.700755	0.631677	0.610013	0.62882	0.611648	0.528553	0.382007	0.23848	0.18741	0.250803	0.308976	0.372104	0.507826	0.530184	0.531996	0.559763	0.583589	0.661371	0.700502	0.657227	0.598687	0.464407	0.143764	-0.239629	-0.491394	-0.476328	-0.373311	-0.338742	-0.40454	-0.520013	-0.637798
-0.272288	-0.247847	-0.133914	0.0646375	0.292198	0.5411	0.858076	1.1297	1.21936	1.35691	1.52285	1.52825	1.31969	0.850262	0.339393	0.0139613	-0.0795512	-0.174139	-0.251054	-0.205177	-0.00340174	0.263703	0.428231	0.384108	0.1214	-0.235128	-0.516402	-0.663903	-0.750225	-0.777197	-0.670522	-0.37037	0.0312889	0.391089	0.61108	0.5607	0.241982	-0.246196	-0.754029	-1.03254	-0.849542	-0.512479	-0.274206	-0.209037	-0.284562	-0.362923	-0.419813	-0.495405	-0.480915	-0.491268
-0.967509	-0.966479	-1.04665	-1.18783	-1.28116	-1.24594	-1.09794	-0.882707	-0.70919	-0.638646	-0.67766	-0.804985	-1.00095	-1.19011	-1.30511	-1.39805	-1.41107	-1.28215	-1.12042	-0.995512	-0.914861	-0.918842	-0.916863	-0.868894	-0.815896	-0.762451	-0.694698	-0.620527	-0.561553	-0.473934	-0.34772	-0.338449	-0.395421	-0.400858	-0.3112	-0.188347	-0.0243437	0.139867	0.260073	0.270107	0.229342	0.174382	0.0749888	-0.0402106	-0.077071	-0.102227	-0.159872	-0.263096	-0.230527	-0.124585
-0.506798	-0.517198	-0.510181	-0.48414	-0.433858	-0.341205	-0.177771	0.117358	0.441249	0.715773	0.958456	1.25309	1.63365	1.96053	2.10078	2.05035	1.84333	2.16503	2.65605	2.86428	2.78154	2.3561	1.67967	0.903528	0.101987	-0.248781	-0.214265	-0.159876	0.0772996	0.388507	0.809574	1.22468	1.49008	1.60362	1.53396	1.27979	0.821869	0.388997	0.0709305	-0.129184	-0.0840372	0.109251	0.402916	0.612567	0.648903	0.488659	0.179968	-0.185436	-0.47394	-0.685728
-0.686042	-0.409475	-0.156509	0.0867606	0.381474	1.05793	2.05637	3.00723	3.68371	3.89584	3.63953	3.05161	2.39411	1.92171	2.08923	2.42699	2.67321	2.75736	2.51154	2.01962	1.40341	1.47034	2.21119	3.16063	4.03811	4.43001	4.12299	3.27524	2.38251	1.90549	1.88531	1.94051	2.01566	2.11555	2.18026	2.13651	2.14863	2.20399	2.2207	2.14643	1.94985	1.89055	1.72242	1.32301	0.856592	0.466581	0.24834	0.228519	0.138513	0.0146556
-1.04144	-1.09606	-1.1923	-1.31469	-1.37377	-1.3322	-1.29337	-1.25372	-1.22786	-1.25712	-1.3442	-1.41166	-1.38297	-1.27108	-1.09104	-0.913575	-0.732353	-0.490289	-0.170183	0.169452	0.484829	0.74297	0.950331	1.10605	1.19601	1.29543	1.44827	1.54952	1.62048	2.07475	2.65816	3.01956	3.10286	2.91164	2.54976	2.10268	1.72927	1.47288	1.11076	0.69212	0.54721	0.58179	0.681616	0.772407	0.818313	0.711537	0.410416	0.0681657	-0.168657	-0.357377
0.122194	0.275615	0.570735	0.941499	1.29935	1.57287	1.70098	1.70315	1.67808	1.81724	1.9735	1.92563	1.56801	0.992043	0.514985	0.0917062	-0.334314	-0.576379	-0.398459	-0.177094	-0.0185723	0.0428367	0.0238904	0.0531883	-0.0187856	-0.154462	-0.262186	-0.467933	-0.662904	-0.793477	-0.837695	-0.811927	-0.822453	-0.834584	-0.761837	-0.535529	-0.176236	0.207587	0.531534	0.708389	0.690925	0.474825	0.107738	-0.278411	-0.496034	-0.496887	-0.321219	-0.0683881	0.111405	0.134471
-0.837695	-0.811927	-0.822453	-0.834584	-0.761837	-0.535529	-0.176236	0.207587	0.531534	0.708389	0.690925	0.474825	0.107738	-0.278411	-0.496034	-0.496887	-0.321219	-0.0683881	0.111405	0.134471	-0.033484	-0.258685	-0.513611	-0.75798	-0.839058	-0.865929	-0.890075	-0.924145	-0.951142	-0.920481	-0.886493	-0.722486	-0.370753	0.0553771	0.400748	0.545459	0.461393	0.22957	-0.0963337	-0.305255	-0.255831	-0.122786	0.0480367	0.276778	0.587589	0.900554	1.10644	1.19723	1.21557	1.21873
0.280584	0.330208	0.286386	0.199902	0.0416071	0.0563505	0.283998	0.520983	0.804247	1.10693	1.33032	1.33072	1.01549	0.728344	0.805869	0.724392	0.585717	0.431747	0.452405	0.684676	0.912463	1.07211	1.19725	1.30224	1.34788	1.31482	1.24945	1.10205	0.97072	0.805069	0.57767	0.352631	0.192469	0.0418653	-0.0824603	-0.179307	-0.195053	-0.151974	-0.114754	-0.176657	-0.334936	-0.497606	-0.480019	-0.353721	-0.296475	-0.329629	-0.348665	-0.369228	-0.458271	-0.526684
1.19725	1.30224	1.34788	1.31482	1.24945	1.10205	0.97072	0.805069	0.57767	0.352631	0.192469	0.0418653	-0.0824603	-0.179307	-0.195053	-0.151974	-0.114754	-0.176657	-0.334936	-0.497606	-0.480019	-0.353721	-0.296475	-0.329629	-0.348665	-0.369228	-0.458271	-0.526684	-0.418247	-0.148726	0.13484	0.373962	0.58585	0.759001	0.873949	0.89699	0.845752	0.753707	0.71029	0.82398	1.09888	1.34919	1.41633	1.24711	0.833984	0.340757	0.0272864	0.13813	0.3817	0.589658
0.89699	0.845752	0.753707	0.71029	0.82398	1.09888	1.34919	1.41633	1.24711	0.833984	0.340757	0.0272864	0.13813	0.3817	0.589658	0.712025	0.677871	0.439024	0.0034853	-0.509104	-0.879218	-1.01649	-0.954889	-0.81272	-0.632535	-0.470886	-0.313946	-0.215895	-0.24859	-0.386108	-0.492545	-0.467578	-0.336266	-0.145457	-0.0379049	0.0486851	0.229874	0.434535	0.576732	0.700461	0.786367	0.752267	0.544297	0.243619	-0.0229491	-0.161819	-0.176537	-0.101542	0.0101043	0.151354
-0.954889	-0.81272	-0.632535	-0.470886	-0.313946	-0.215895	-0.24859	-0.386108	-0.492545	-0.467578	-0.336266	-0.145457	-0.0379049	0.0486851	0.229874	0.434535	0.576732	0.700461	0.786367	0.752267	0.544297	0.243619	-0.0229491	-0.161819	-0.176537	-0.101542	0.0101043	0.151354	0.229431	0.152962	0.0217707	0.0480837	0.0842394	0.065641	0.0141424	0.00187605	0.0601712	0.140458	0.143019	0.0836236	-0.0972478	-0.27996	-0.271333	-0.208989	-0.184815	-0.0514175	0.200127	0.344719	0.367757	0.256131
0.327274	0.416092	0.680165	1.02807	1.28405	1.33822	1.24028	1.02888	0.780516	0.521542	0.480803	0.860857	1.22439	1.38909	1.37427	1.22769	1.06961	1.09098	1.37995	1.76444	2.02885	1.99592	1.77884	1.43846	1.17632	1.03075	0.901952	0.872541	0.853787	0.654745	0.610375	0.950165	1.26646	1.81443	2.31932	2.75757	3.12469	3.35858	3.37966	3.28709	3.09099	2.72956	2.06889	1.35308	0.919834	0.770691	0.996949	1.334	1.67701	1.94733
0.491893	0.520372	0.735927	1.2987	1.86455	2.11311	2.05352	1.73335	1.35358	1.06155	0.839712	0.533202	0.181638	-0.109997	-0.167544	-0.168957	-0.234976	-0.333084	-0.417142	-0.344612	-0.145069	0.122483	0.417991	0.705308	0.988907	1.24288	1.4335	1.49307	1.36201	1.03936	0.738442	0.767645	0.833276	0.810094	0.680886	0.605176	0.574781	0.687174	0.799622	0.752238	0.596312	0.440841	0.161033	-0.219212	-0.601339	-0.893048	-0.955842	-0.909726	-0.713734	-0.363557
-0.219212	-0.601339	-0.893048	-0.955842	-0.909726	-0.713734	-0.363557	-0.0268551	0.309729	0.596547	0.793666	0.807736	0.652768	0.467196	0.405612	0.511816	0.559107	0.338032	-0.0460893	-0.422531	-0.659773	-0.778012	-0.775001	-0.688341	-0.579113	-0.544669	-0.540397	-0.633902	-0.770804	-0.73308	-0.490121	0.0481973	0.79446	1.52198	2.03159	2.1405	1.91859	1.44449	1.08389	1.18409	1.42504	1.72577	2.02851	2.12578	1.91063	1.46115	1.05665	0.798568	0.478331	0.180337
-0.831196	-0.782879	-0.675825	-0.510938	-0.35652	-0.286231	-0.30146	-0.399744	-0.527759	-0.636221	-0.645996	-0.517978	-0.30255	-0.0474842	0.14897	0.34327	0.633103	0.866296	0.947698	0.884218	0.670993	0.346776	-0.0716131	-0.29988	-0.128464	0.211673	0.655397	1.04723	1.41226	1.77475	2.08168	2.23895	2.28855	2.1792	1.89605	1.47665	1.09539	0.914887	0.967034	1.0121	0.900218	0.655376	0.713348	1.12394	1.4212	1.49824	1.39127	1.2954	1.27731	1.2793
-0.353569	-0.345084	-0.441784	-0.641277	-0.875772	-1.05542	-1.18232	-1.28521	-1.25812	-1.18633	-1.09092	-0.951963	-0.816694	-0.741054	-0.722612	-0.759572	-0.865223	-1.01943	-1.1715	-1.30152	-1.37432	-1.40136	-1.40057	-1.4064	-1.4415	-1.49673	-1.53189	-1.48916	-1.36584	-1.20873	-1.0963	-0.969074	-0.848726	-0.813013	-0.83776	-0.883817	-0.928867	-0.985498	-0.892577	-0.76867	-0.572367	-0.363639	-0.203631	-0.0769348	-0.00556572	-0.0318504	-0.111536	-0.241679	-0.350168	-0.371263
-0.865223	-1.01943	-1.1715	-1.30152	-1.37432	-1.40136	-1.40057	-1.4064	-1.4415	-1.49673	-1.53189	-1.48916	-1.36584	-1.20873	-1.0963	-0.969074	-0.848726	-0.813013	-0.83776	-0.883817	-0.928867	-0.985498	-0.892577	-0.76867	-0.572367	-0.363639	-0.203631	-0.0769348	-0.00556572	-0.0318504	-0.111536	-0.241679	-0.350168	-0.371263	-0.359731	-0.374313	-0.450573	-0.574743	-0.729576	-0.812719	-0.768349	-0.679892	-0.460844	-0.107199	0.276901	0.602137	0.783358	0.790458	0.639068	0.391666
-0.289871	-0.548528	-0.732842	-0.829348	-0.836685	-0.822883	-0.641026	-0.335517	-0.0425551	0.122912	0.164476	0.112582	0.0454063	0.0364667	0.126915	0.230269	0.305964	0.489721	0.941093	1.636	2.43631	3.12253	3.51005	3.54147	3.2808	2.83001	2.4121	2.06436	1.70813	1.31588	1.08749	1.01839	0.905333	0.741669	0.616618	0.552435	0.540963	0.540803	0.558094	0.503024	0.347694	0.15279	0.210084	0.422361	0.707744	0.942752	1.0313	0.995329	0.877255	0.629318
0.0116493	-0.151051	-0.315992	-0.458193	-0.584771	-0.707586	-0.692857	-0.389535	0.0466724	0.452849	0.717329	0.730974	0.501181	0.111523	-0.286237	-0.553679	-0.572666	-0.3998	-0.0706685	0.310879	0.673302	0.936008	1.08891	1.12549	1.12605	1.2576	1.54022	1.7223	1.7037	1.40763	0.925829	0.335135	0.036441	0.019843	0.0670648	0.362254	0.713395	1.10263	1.35113	1.34683	1.07383	0.676229	0.286835	0.000725592	-0.225838	-0.451607	-0.637494	-0.525652	-0.347609	-0.281428
1.04359	1.16888	1.24194	1.24597	1.18544	1.02476	0.788131	0.585894	0.570648	0.658044	0.624935	0.418062	0.204132	0.0207424	-0.182172	-0.311554	-0.385326	-0.26387	0.0586131	0.477195	0.866544	1.1428	1.23473	1.1142	0.845383	0.577686	0.488364	0.447815	0.389849	0.411714	0.377485	0.232388	0.0774522	0.0408955	0.00781634	-0.0733825	-0.123803	-0.173353	-0.305053	-0.50019	-0.605704	-0.602724	-0.584729	-0.453934	-0.274801	-0.221073	-0.301106	-0.278083	-0.148958	-0.0421076
-1.2357	-1.14278	-1.0678	-1.05887	-1.10194	-1.16715	-1.21436	-1.23693	-1.25828	-1.28076	-1.30085	-1.36262	-1.45097	-1.55432	-1.58308	-1.51463	-1.45821	-1.38455	-1.2653	-1.161	-1.12416	-1.1586	-1.19426	-1.15108	-1.03755	-0.897565	-0.772306	-0.687564	-0.664055	-0.716344	-0.845263	-0.910774	-0.911145	-0.769938	-0.50122	-0.265227	-0.125203	-0.121071	-0.186054	-0.314331	-0.478105	-0.624795	-0.775462	-0.879926	-0.839394	-0.683207	-0.451864	-0.188469	0.00343511	0.0362801
-1.161	-1.12416	-1.1586	-1.19426	-1.15108	-1.03755	-0.897565	-0.772306	-0.687564	-0.664055	-0.716344	-0.845263	-0.910774	-0.911145	-0.769938	-0.50122	-0.265227	-0.125203	-0.121071	-0.186054	-0.314331	-0.478105	-0.624795	-0.775462	-0.879926	-0.839394	-0.683207	-0.451864	-0.188469	0.00343511	0.0362801	-0.10228	-0.322206	-0.525173	-0.619727	-0.696155	-0.828662	-0.904742	-1.03135	-1.15821	-1.2535	-1.25564	-1.11302	-0.814959	-0.521531	-0.3319	-0.290718	-0.374372	-0.574003	-0.832159
0.390915	0.397661	0.242927	0.00261167	-0.258572	-0.349197	-0.211887	-0.0557676	-0.00391425	-0.0963811	-0.285991	-0.40905	-0.360665	-0.167803	0.081682	0.280598	0.428281	0.581314	0.665833	0.661881	0.702389	0.690024	0.693283	0.765915	0.858277	1.1062	1.43955	1.74265	1.83069	1.69064	1.37237	1.00381	0.733192	0.578854	0.516761	0.650497	0.750131	0.710499	0.66688	0.659712	0.7581	0.842319	0.83377	0.734964	0.533291	0.238997	-0.0856999	-0.392095	-0.63011	-0.652554
-0.247879	0.0488856	0.320969	0.411269	0.357846	0.238099	0.0780697	-0.11351	-0.253558	-0.396611	-0.559966	-0.727896	-0.860916	-0.983307	-1.01728	-0.904998	-0.782286	-0.690207	-0.597468	-0.444031	-0.296823	-0.221334	-0.243748	-0.260615	-0.0985129	0.317782	0.806312	1.28386	1.65822	1.87196	2.00519	2.14517	2.13699	1.9011	1.49861	1.17238	1.08755	0.921498	0.628026	0.292906	0.129332	0.159731	0.290364	0.487666	0.660143	0.700197	0.589731	0.35645	0.0493261	-0.293178
0.237704	0.39028	0.660288	0.886886	1.00879	0.995048	0.872881	0.736753	0.751657	0.746138	0.540637	0.212663	-0.131203	-0.305233	-0.351877	-0.303892	-0.175922	0.0512288	0.293706	0.413971	0.319154	0.159425	-0.0404207	-0.2528	-0.373241	-0.282665	0.0320248	0.49663	0.96881	1.35733	1.51925	1.46266	1.20158	0.76785	0.307104	0.0456332	-0.0816443	-0.0088396	0.111273	0.0258827	-0.044676	-0.141926	-0.202748	-0.174216	-0.0769393	0.0244927	0.0199045	-0.162654	-0.510212	-0.806578
-0.777674	-0.997082	-1.24288	-1.37541	-1.43363	-1.47004	-1.41853	-1.34425	-1.27864	-1.23863	-1.20981	-1.20465	-1.18602	-1.09884	-1.01444	-0.977995	-0.922927	-0.779685	-0.544023	-0.27213	-0.0644805	0.0163465	0.0793138	0.0454014	-0.0704863	-0.18282	-0.248182	-0.259385	-0.305164	-0.342202	-0.301316	-0.244788	-0.264372	-0.308934	-0.321572	-0.132229	0.330914	0.835098	1.22654	1.40021	1.35745	1.2134	1.05966	0.827993	0.544677	0.372081	0.36579	0.381632	0.38826	0.388183
0.336616	0.226177	0.245774	0.446198	0.70985	0.814318	0.662323	0.29332	-0.10918	-0.374235	-0.490987	-0.400906	-0.0766365	0.365101	0.686884	0.77763	0.644914	0.312634	-0.0674915	-0.248459	-0.239762	-0.0555542	0.134106	0.247567	0.355681	0.489898	0.599181	0.618484	0.615114	0.632725	0.76542	0.8524	0.903968	1.04775	1.3364	1.63096	1.74506	1.64118	1.4377	1.696	2.3558	2.73534	2.77148	2.41189	2.39268	2.72876	2.76455	2.43792	1.83339	1.14601
0.662327	0.49389	0.340119	0.278944	0.483785	0.834923	1.02004	1.08621	1.17325	1.23811	1.20299	1.03324	0.809423	0.620548	0.469087	0.286739	-0.0383257	-0.375247	-0.645797	-0.762417	-0.664939	-0.47156	-0.266922	-0.0962772	0.0227878	0.092199	0.0402185	-0.102591	-0.211635	-0.101874	0.150059	0.495936	0.756343	0.791231	0.913304	1.02788	1.0199	0.98732	0.980266	0.987834	0.994264	0.895043	0.594249	0.111989	-0.263934	-0.29622	-0.313343	-0.258067	-0.0527316	0.186093
0.223043	-0.0663333	-0.0459442	0.031486	0.0285176	0.0294059	0.0995369	0.14819	0.145921	0.163861	0.251808	0.567621	0.962845	1.14453	1.22843	1.21739	0.987928	0.828863	0.773064	0.712436	0.734896	0.707324	0.724533	0.86928	0.989263	0.923377	0.72036	0.642129	0.761427	0.848949	0.837088	0.759176	0.777786	0.946031	1.04905	1.03225	0.940022	0.686297	0.446327	0.519573	0.755496	0.914323	1.08211	1.23506	1.18373	0.972855	0.72184	0.697408	0.783864	0.747801
-1.1694	-1.24022	-1.2313	-1.17252	-1.10513	-1.02857	-0.953638	-0.905066	-0.897052	-0.8936	-0.877341	-0.840905	-0.80206	-0.759954	-0.761123	-0.793727	-0.86424	-0.727696	-0.480124	-0.393521	-0.439538	-0.569979	-0.713977	-0.859822	-0.972726	-1.09271	-0.959125	-0.794698	-0.703841	-0.634746	-0.601181	-0.594302	-0.594076	-0.577196	-0.486994	-0.349181	-0.191311	-0.109449	-0.0031575	0.142286	0.302137	0.460597	0.619179	0.767853	0.887518	0.873225	1.11533	1.54189	1.80566	1.93238
-0.793727	-0.86424	-0.727696	-0.480124	-0.393521	-0.439538	-0.569979	-0.713977	-0.859822	-0.972726	-1.09271	-0.959125	-0.794698	-0.703841	-0.634746	-0.601181	-0.594302	-0.594076	-0.577196	-0.486994	-0.349181	-0.191311	-0.109449	-0.0031575	0.142286	0.302137	0.460597	0.619179	0.767853	0.887518	0.873225	1.11533	1.54189	1.80566	1.93238	1.77903	1.34551	0.731497	0.197292	-0.145192	-0.283109	-0.262473	-0.17135	-0.0847661	0.0158873	0.200616	0.450469	0.646495	0.70813	0.634274
0.887518	0.873225	1.11533	1.54189	1.80566	1.93238	1.77903	1.34551	0.731497	0.197292	-0.145192	-0.283109	-0.262473	-0.17135	-0.0847661	0.0158873	0.200616	0.450469	0.646495	0.70813	0.634274	0.551426	0.592642	0.737243	0.90711	0.963053	0.860831	0.671824	0.498796	0.440258	0.756682	1.19362	1.76075	2.18303	2.56404	2.97225	3.01526	2.59132	2.24348	2.19744	2.04273	1.72088	1.36944	1.18551	1.14668	1.30756	1.56036	1.75691	1.97405	2.32445
1.05409	1.27978	1.27997	1.02425	0.6517	0.395826	0.319856	0.419384	0.610757	0.725312	0.641764	0.361321	0.110334	-0.0308819	0.0920825	0.422186	0.765995	1.03872	1.22843	1.37197	1.34759	1.13924	0.825273	0.595525	0.317194	0.0962662	0.196057	0.512161	0.863399	1.04885	1.03347	0.868503	0.538152	0.187364	-0.0955301	-0.17024	-0.160206	-0.0817587	0.0280933	-0.0220787	-0.109512	-0.166616	-0.218309	-0.313546	-0.347148	-0.347675	-0.262282	0.0577709	0.444709	0.643537
0.147416	-0.00980147	-0.187024	-0.384261	-0.644311	-0.881397	-0.981016	-1.02543	-1.10531	-1.1883	-1.25753	-1.07833	-0.779374	-0.610305	-0.610893	-0.784289	-0.997414	-1.07856	-1.06518	-1.04335	-0.984829	-0.912775	-0.855419	-0.880613	-0.928994	-0.981803	-0.859323	-0.412005	0.0435225	0.376607	0.664371	0.784319	0.762563	1.06029	1.46629	1.76437	1.9416	1.94933	1.68992	1.29813	0.955389	0.897173	0.924166	1.19472	1.57253	2.06044	2.37656	2.27064	2.05386	1.77672
-0.779374	-0.610305	-0.610893	-0.784289	-0.997414	-1.07856	-1.06518	-1.04335	-0.984829	-0.912775	-0.855419	-0.880613	-0.928994	-0.981803	-0.859323	-0.412005	0.0435225	0.376607	0.664371	0.784319	0.762563	1.06029	1.46629	1.76437	1.9416	1.94933	1.68992	1.29813	0.955389	0.897173	0.924166	1.19472	1.57253	2.06044	2.37656	2.27064	2.05386	1.77672	1.35811	0.780158	0.207411	-0.0216041	-0.0372733	0.0608081	0.26326	0.510619	0.723075	0.816104	0.7315	0.488318
-1.058	-1.09108	-1.08818	-1.01455	-0.901674	-0.812597	-0.763391	-0.732935	-0.739196	-0.685828	-0.570395	-0.451019	-0.272612	-0.0691725	0.104789	0.266224	0.347273	0.3792	0.412192	0.44351	0.417496	0.264533	-0.0326042	-0.298553	-0.284501	-0.287956	-0.322575	-0.322831	-0.355505	-0.294176	-0.0333774	0.337176	0.753062	1.02763	1.06588	0.879068	0.510302	0.0376008	-0.331003	-0.414362	-0.263601	0.00373934	0.290942	0.500334	0.563478	0.481872	0.261848	0.0321687	-0.12008	-0.182
-0.0326042	-0.298553	-0.284501	-0.287956	-0.322575	-0.322831	-0.355505	-0.294176	-0.0333774	0.337176	0.753062	1.02763	1.06588	0.879068	0.510302	0.0376008	-0.331003	-0.414362	-0.263601	0.00373934	0.290942	0.500334	0.563478	0.481872	0.261848	0.0321687	-0.12008	-0.182	0.00916777	0.344962	0.658563	0.886716	1.01853	0.995755	0.798647	0.487034	0.16217	-0.0319229	-0.0918832	-0.0949558	-0.0907077	-0.140407	-0.241653	-0.411394	-0.614062	-0.800136	-0.96469	-1.08693	-1.18219	-1.19009
2.34035	2.04403	1.73632	1.59778	1.62504	1.63802	1.64407	1.93153	2.14652	2.05522	1.69859	1.22376	0.883856	0.61507	0.452092	0.393445	0.342757	0.366439	0.481071	0.723042	0.807893	0.68378	0.541297	0.418775	0.488179	0.710791	1.03971	1.37636	1.62316	1.69376	1.56819	1.34819	1.20795	1.1607	1.13168	1.06224	0.917439	0.682487	0.413722	0.103802	-0.15576	-0.276934	-0.352912	-0.438512	-0.58488	-0.701098	-0.73475	-0.741246	-0.737504	-0.755941
0.541297	0.418775	0.488179	0.710791	1.03971	1.37636	1.62316	1.69376	1.56819	1.34819	1.20795	1.1607	1.13168	1.06224	0.917439	0.682487	0.413722	0.103802	-0.15576	-0.276934	-0.352912	-0.438512	-0.58488	-0.701098	-0.73475	-0.741246	-0.737504	-0.755941	-0.768804	-0.647406	-0.508841	-0.46467	-0.500255	-0.590555	-0.669152	-0.608442	-0.369606	-0.071751	0.0848113	0.0901368	0.0700127	0.184581	0.375385	0.601342	0.83284	1.02234	1.11962	1.12055	0.979649	0.708097
-0.00821539	0.0624115	0.0836054	0.153073	0.320465	0.562489	0.782906	0.821542	0.689078	0.72629	0.862282	0.883855	0.85051	0.762845	0.569143	0.404468	0.532547	0.866265	1.33479	1.805	2.03326	1.95218	1.69936	1.40196	0.957676	0.373868	-0.17888	-0.336721	-0.0867954	0.228919	0.455968	0.644741	0.891961	1.32753	1.84895	2.25388	2.46763	2.43465	2.1779	1.71322	1.21736	0.903839	0.73541	0.660057	0.708525	0.839597	1.01817	1.08215	0.937476	0.604058
-0.910142	-1.04184	-1.08994	-1.10661	-1.05724	-0.912816	-0.778313	-0.719468	-0.756966	-0.886191	-1.04226	-1.14018	-1.13449	-1.12215	-1.12904	-1.1696	-1.21443	-1.17433	-1.09309	-1.06452	-1.1272	-1.27078	-1.33393	-1.23011	-1.08168	-0.876236	-0.628084	-0.366122	-0.166038	-0.0512046	0.0683581	0.244869	0.272615	0.17773	-0.00740516	-0.268618	-0.499035	-0.4412	-0.0972357	0.368806	0.736141	0.879667	0.758402	0.542198	0.31069	0.119561	0.0173852	-0.146687	-0.367895	-0.599573
0.586202	0.566392	0.63231	0.643027	0.613423	0.530025	0.460602	0.408383	0.597051	1.00272	1.26027	1.2607	1.02467	0.799792	0.758915	0.73903	0.749892	0.935563	1.0919	1.06714	1.08047	1.30944	1.52231	1.58197	1.51486	1.47739	1.64103	2.13573	2.70063	3.16244	3.43392	3.55555	3.57359	3.41961	3.03801	2.72795	2.49162	2.06664	1.82285	1.61618	1.40415	1.27944	1.3353	1.43759	1.34043	1.18552	1.05074	1.0397	1.22329	1.46491
-1.13297	-1.21644	-1.34804	-1.48241	-1.57374	-1.56962	-1.48831	-1.33322	-1.10859	-0.904263	-0.788389	-0.727367	-0.698004	-0.67283	-0.683309	-0.827505	-1.02319	-1.17978	-1.07116	-0.818211	-0.617357	-0.536471	-0.567274	-0.63835	-0.724679	-0.808019	-0.873303	-0.906184	-0.879202	-0.759937	-0.608646	-0.417575	-0.262519	-0.193007	-0.22021	-0.351166	-0.48358	-0.506179	-0.299147	0.080545	0.436018	0.637854	0.620396	0.446066	0.179399	-0.0612214	-0.0436722	0.153994	0.316991	0.409817
-1.15834	-1.04628	-0.944497	-0.869017	-0.84657	-0.863382	-0.873405	-0.87763	-0.867367	-0.811142	-0.690039	-0.453636	-0.0533363	0.39212	0.715071	0.82935	0.835754	1.07722	1.45903	1.82745	2.05297	2.10028	1.96217	1.72968	1.49908	1.14835	0.969641	0.907574	0.923989	0.944529	0.944601	0.91333	0.817588	0.615559	0.427778	0.422599	0.413337	0.28555	0.351913	0.497369	0.732158	1.06762	1.33153	1.36772	1.22863	1.04342	0.872997	0.598641	0.395199	0.312303
0.351913	0.497369	0.732158	1.06762	1.33153	1.36772	1.22863	1.04342	0.872997	0.598641	0.395199	0.312303	0.286571	0.215001	0.109827	-0.0207795	-0.14169	0.015462	0.190318	0.397397	0.698956	1.01501	1.10054	0.90045	0.560363	0.230768	-0.146566	-0.240561	-0.0200888	0.193422	0.298922	0.262956	0.095848	-0.181935	-0.490659	-0.727179	-0.822015	-0.76094	-0.56561	-0.297564	-0.0358642	0.106523	0.0791558	-0.14324	-0.421148	-0.469734	-0.192112	0.198848	0.429449	0.51752
-0.0171523	0.611472	1.36055	2.04476	2.47077	2.73621	2.82957	2.9386	3.24003	3.56865	3.80373	4.06909	3.93686	3.29486	2.16879	1.28698	1.20669	1.30384	1.50685	1.82298	2.39304	2.95466	3.36977	3.61736	3.86831	4.21878	4.65231	4.89048	4.74228	4.26091	3.68587	3.09478	2.44029	1.64223	1.26354	1.49435	1.92529	2.24408	2.34195	2.16373	1.70183	1.09741	0.520065	0.0942277	-0.125692	-0.131084	-0.149088	-0.0701021	0.148079	0.345446
-0.715211	-0.796093	-0.852913	-0.921635	-0.981692	-1.00634	-0.976273	-0.853157	-0.691058	-0.522296	-0.46996	-0.503618	-0.604504	-0.735896	-0.864641	-0.958289	-1.03374	-1.07445	-1.1122	-1.13413	-1.1185	-1.08188	-1.05564	-1.01091	-0.971012	-0.938223	-0.84823	-0.739801	-0.682595	-0.683632	-0.706903	-0.706132	-0.743215	-0.823393	-0.925151	-1.02054	-0.992401	-0.935061	-0.82727	-0.624359	-0.407683	-0.21301	-0.0980637	0.00474486	0.0541994	0.0179885	0.0447689	0.183818	0.309182	0.367283
0.309182	0.367283	0.33884	0.179223	0.0161466	-0.015357	-0.119257	-0.175253	-0.257354	-0.252811	0.0482329	0.331745	0.436289	0.389462	0.280164	0.287349	0.323056	0.253335	0.111054	-0.0573557	-0.151404	-0.096878	0.0532819	0.220435	0.312965	0.277394	0.139186	-0.0405717	-0.206448	-0.338681	-0.455012	-0.536132	-0.443717	-0.296393	-0.136028	0.0386414	0.0691161	-0.0246294	-0.135981	-0.116593	-0.0464942	0.0580525	0.238097	0.614698	1.08511	1.59874	2.03741	2.33919	2.52905	3.05845
0.27623	-0.0154178	-0.217303	-0.276471	-0.134286	0.0939106	0.258685	0.281969	0.159931	-0.0225792	0.0119535	0.16906	0.254007	0.16432	0.138638	0.200393	0.256596	0.43568	0.665287	0.824199	0.762974	0.551614	0.384085	0.223435	-0.00578528	-0.127034	-0.0273618	0.190669	0.338856	0.367666	0.4129	0.487619	0.653355	1.03314	1.59268	2.08559	2.30269	2.20727	1.83418	1.28979	0.748506	0.504849	0.423185	0.417751	0.460624	0.461863	0.394291	0.279342	0.149401	0.0384979
-0.356922	-0.614893	-0.766158	-0.765173	-0.670346	-0.576215	-0.553278	-0.570881	-0.56161	-0.386064	0.133464	0.725701	1.12472	1.28872	1.20403	0.955591	0.644032	0.363431	0.125422	-0.0331867	-0.16312	-0.330734	-0.525514	-0.686466	-0.727161	-0.537564	-0.255557	-0.021449	0.133366	0.306245	0.513973	0.750168	0.959491	1.01613	0.943486	0.881162	0.915546	0.976256	0.9107	0.654819	0.276714	0.0336527	-0.132544	-0.201456	-0.228953	-0.290888	-0.339017	-0.337104	-0.346953	-0.37623
-1.13651	-1.12348	-1.17005	-1.26692	-1.37362	-1.45102	-1.40974	-1.20795	-0.890567	-0.533155	-0.164778	0.16602	0.550685	1.00217	1.27085	1.25192	0.984271	0.639655	0.432723	0.394211	0.426474	0.452981	0.428566	0.314572	0.323821	0.512409	0.697705	0.900856	1.18091	1.37004	1.29745	0.948024	0.533136	0.239086	0.272238	0.539945	0.993958	1.66962	2.21649	2.47411	2.30663	1.79899	1.14095	0.584647	0.237768	0.121632	0.175844	0.306259	0.422044	0.478891
-0.285843	-0.319922	-0.536523	-0.877489	-1.21778	-1.22689	-1.02088	-0.829535	-0.628775	-0.476098	-0.385793	-0.340687	-0.264267	-0.175654	-0.0550721	0.399487	1.06706	1.77333	2.45409	2.98845	3.36702	3.54979	3.54856	3.41762	3.3158	3.06297	2.60849	2.10798	1.64688	1.30795	1.21689	1.35083	1.52189	1.74491	2.12197	2.39552	2.35348	2.02718	1.6625	1.41869	1.29054	1.14225	1.06578	0.971931	0.878863	0.857193	0.688353	0.533824	0.424088	0.352461
-1.11424	-1.12699	-1.16532	-1.14722	-1.1354	-1.12882	-0.912405	-0.654539	-0.452521	-0.335154	-0.357716	-0.531119	-0.770013	-0.946056	-0.927976	-0.738676	-0.547986	-0.400288	-0.286316	-0.158429	-0.0697375	-0.0040568	0.107691	0.267209	0.348548	0.453386	0.548647	0.624696	0.673077	0.599209	0.455191	0.263251	0.200402	0.243862	0.29579	0.334073	0.405382	0.561212	0.669719	0.570884	0.372779	0.14771	-0.0888661	-0.174225	-0.113185	-0.0307243	0.020751	0.047289	-0.00588285	-0.112923
1.09154	1.14135	0.979483	0.750477	0.671826	0.684612	0.86352	0.954464	0.907256	0.688082	0.356061	-0.0214331	-0.353553	-0.540868	-0.713475	-0.600088	-0.383797	-0.146728	0.0968787	0.267211	0.359538	0.373257	0.355929	0.373004	0.464754	0.568178	0.629914	0.578437	0.406171	0.149496	-0.133341	-0.343428	-0.398274	-0.402495	-0.353967	-0.0876817	0.430234	0.989919	1.50929	1.90183	2.12076	2.09406	1.81426	1.29918	0.677139	0.0243369	-0.441776	-0.437146	-0.32368	-0.25441
-0.133341	-0.343428	-0.398274	-0.402495	-0.353967	-0.0876817	0.430234	0.989919	1.50929	1.90183	2.12076	2.09406	1.81426	1.29918	0.677139	0.0243369	-0.441776	-0.437146	-0.32368	-0.25441	-0.303766	-0.448052	-0.593226	-0.68361	-0.673763	-0.48544	-0.163822	0.154251	0.397359	0.521261	0.603096	0.70815	0.877439	1.13633	1.44697	1.74599	1.87729	1.71644	1.30228	0.788092	0.353335	0.164707	0.183491	0.243225	0.248213	0.240415	0.221997	0.196964	0.21663	0.282117
0.521261	0.603096	0.70815	0.877439	1.13633	1.44697	1.74599	1.87729	1.71644	1.30228	0.788092	0.353335	0.164707	0.183491	0.243225	0.248213	0.240415	0.221997	0.196964	0.21663	0.282117	0.433074	0.619493	0.814448	0.860966	0.712801	0.396435	0.021351	-0.285784	-0.208929	0.13399	0.468382	0.690299	0.808249	0.793665	0.73642	0.639141	0.363588	0.00851565	-0.28218	-0.32796	-0.168919	0.0510852	0.175857	0.21808	0.207873	0.138825	0.0153163	-0.0914208	-0.17437
-0.145363	-0.0434749	0.063089	0.158079	0.276441	0.400061	0.337884	0.0832619	-0.24412	-0.475313	-0.549571	-0.61655	-0.693065	-0.729762	-0.562627	-0.185391	0.228902	0.680605	0.976797	1.19758	1.36118	1.3583	1.17242	0.846941	0.486846	0.18531	-0.076446	-0.263937	-0.187469	0.0517001	0.325238	0.507958	0.533392	0.482805	0.542573	0.936819	1.74212	2.6474	3.31588	3.54228	3.31635	2.81586	2.32462	2.13783	2.40797	2.5975	2.38998	1.85974	1.19981	0.69545
0.96742	0.858738	0.517456	0.0125242	-0.378664	-0.404515	-0.192791	0.0972292	0.418115	0.65886	0.759937	0.685261	0.672932	0.912275	1.22905	1.45055	1.53824	1.54541	1.54553	1.4274	1.29907	1.50379	1.86244	2.14512	2.19229	1.94349	1.58991	1.28319	0.935558	0.631006	0.37024	0.221499	0.194128	0.269594	0.283039	0.179071	0.000738743	-0.15573	-0.358475	-0.591261	-0.752029	-0.715443	-0.58371	-0.439138	-0.289348	-0.209286	-0.221067	-0.314527	-0.376045	-0.306214
-0.258078	-0.282934	-0.352678	-0.312396	-0.232079	-0.201771	-0.216276	-0.151818	-0.0904825	-0.0790077	-0.0133009	-0.0370403	-0.0962291	-0.143008	-0.181261	-0.200767	-0.171098	-0.117277	-0.108929	-0.128884	-0.165265	-0.255357	-0.378468	-0.522625	-0.664837	-0.700663	-0.63917	-0.542159	-0.417868	-0.260975	-0.0704079	0.0942488	0.252862	0.485717	0.669689	0.7299	0.674919	0.545983	0.530244	0.632826	0.709259	0.703853	0.823499	1.15686	1.3258	1.27991	1.15744	1.05625	0.918678	0.717319
0.297163	0.209028	0.0971902	0.035407	-0.0418138	-0.00190182	0.075889	0.146373	0.220611	0.251988	0.230069	0.164629	0.0702111	-0.0208005	-0.0708482	0.0204115	0.246073	0.392396	0.406481	0.505378	0.906928	1.27944	1.42866	1.29161	1.01662	0.729704	0.6435	0.838379	1.26004	1.78131	2.24122	2.66032	2.89755	2.78864	2.32472	1.59688	0.879472	0.393437	0.291219	0.465559	0.760273	1.07618	1.2565	1.2191	1.01954	0.71208	0.51984	0.393556	0.232929	0.109561
-0.0546649	0.121521	0.161715	0.169293	0.0587544	-0.0448792	0.211896	0.628266	0.979025	1.12056	0.951671	0.619333	0.50846	0.49035	0.624661	0.754989	0.734805	0.565162	0.346573	0.153331	0.0418121	-0.0181536	-0.105474	-0.189992	-0.155264	-0.000971238	0.136034	0.139527	0.0353808	0.0857162	0.18169	0.183711	0.118963	0.0371029	-0.0223077	-0.0383099	0.022489	0.0989869	0.208081	0.265952	0.217641	0.0699871	-0.145483	-0.371633	-0.560912	-0.736325	-0.889862	-1.06504	-1.2233	-1.2435
-1.2233	-1.2435	-1.11055	-0.940826	-0.78616	-0.679115	-0.586994	-0.550143	-0.556984	-0.570384	-0.582305	-0.576554	-0.508644	-0.33437	-0.108566	0.0576948	0.170896	0.278147	0.435668	0.599401	0.742304	0.827946	0.90131	0.937994	0.956025	0.899843	0.825162	0.831335	1.11581	1.59306	2.00776	2.20189	2.19839	2.06444	1.8977	1.76118	1.57664	1.39662	1.27519	1.22706	1.17294	1.05861	0.819864	0.499732	0.166621	-0.149157	-0.388961	-0.520617	-0.563324	-0.513127
-0.98572	-1.02446	-0.988255	-0.760711	-0.429804	-0.120854	0.115976	0.280622	0.338074	0.236911	-0.0723328	-0.400531	-0.448747	-0.165766	0.25189	0.568917	0.690132	0.613534	0.467785	0.415651	0.52923	0.696478	0.774635	0.684346	0.473627	0.25346	0.0914639	0.02011	0.074846	0.155441	0.137675	-0.00769708	-0.17786	-0.178243	0.0122427	0.216799	0.344044	0.314577	0.229519	0.325498	0.59128	0.787241	0.775907	0.598369	0.320327	0.0909279	-0.0679258	-0.189913	-0.177849	-0.0837508
-0.797089	-0.545568	-0.240394	0.096472	0.355195	0.486638	0.590957	0.625015	0.800928	1.00745	1.26729	1.73403	2.4116	2.99804	3.68594	4.12382	3.94358	3.21717	2.33292	1.45863	0.827414	0.724106	1.01579	1.32836	1.41778	1.41205	1.5949	1.68285	1.53394	1.28478	1.31126	1.34362	1.32382	1.32919	1.29382	1.20861	1.01555	0.691499	0.511633	0.848302	1.12634	1.22842	1.09751	0.768245	0.283429	-0.0191067	-0.193668	-0.20634	-0.284479	-0.356584
-1.10353	-1.10325	-1.11783	-1.09676	-1.01518	-0.996907	-0.957157	-0.896532	-0.743744	-0.523603	-0.357907	-0.319548	-0.421689	-0.560018	-0.591778	-0.473323	-0.249614	0.0768177	0.395047	0.592124	0.756509	0.880978	0.921694	0.902591	0.998636	1.12463	1.17825	1.31602	1.41632	1.3176	1.10224	0.937257	0.874814	0.956966	1.10471	1.17097	1.07129	0.765526	0.326792	-0.0280464	-0.223487	-0.241319	-0.157276	0.0563841	0.258436	0.301948	0.207052	0.0252959	-0.15848	-0.325221
-0.256207	-0.0346733	0.199656	0.369105	0.47037	0.670533	0.986377	1.3551	1.66158	1.78383	1.82601	1.79413	1.68579	1.52753	1.34468	1.21493	1.30499	1.42146	1.45947	1.33052	1.05097	0.74989	0.602365	0.57436	0.564502	0.614682	0.645569	0.655399	0.585798	0.516277	0.753531	1.21694	1.79926	2.34055	2.67661	2.68387	2.43944	2.23112	1.86776	1.34898	0.80754	0.293726	-0.174777	-0.411113	-0.376537	-0.333786	-0.37901	-0.519422	-0.653347	-0.604413
-0.269423	-0.340996	-0.470091	-0.593031	-0.637008	-0.623565	-0.633223	-0.689594	-0.759383	-0.791116	-0.661336	-0.48418	-0.325937	-0.20264	-0.133424	-0.120336	-0.164131	-0.270054	-0.340764	-0.332734	-0.341409	-0.417875	-0.595063	-0.835415	-1.04908	-1.17845	-1.19529	-1.18338	-1.19355	-1.17537	-1.1205	-1.05358	-0.933209	-0.673741	-0.283106	0.085851	0.226333	0.250448	0.391466	0.48316	0.49303	0.497067	0.636788	0.635964	0.496027	0.289757	0.096644	-0.130109	-0.392364	-0.617876
0.451521	0.103215	0.0565332	0.166438	0.208001	0.101274	0.0941906	0.31887	0.402539	0.269479	0.121618	0.0729303	0.00779814	0.0365942	0.316416	0.786981	1.17236	1.32095	1.16722	0.825791	0.455589	0.189877	0.100328	0.110543	0.103226	0.0520154	-0.0781873	-0.186064	-0.238993	-0.217344	0.00285584	0.336418	0.636204	0.940669	1.13647	1.27157	1.31845	1.35288	1.33293	1.11217	0.756218	0.753977	0.881688	0.928283	0.914928	0.765617	0.530537	0.227156	-0.0606369	-0.15219
-0.972823	-0.892989	-0.847235	-0.820461	-0.770408	-0.642856	-0.472177	-0.314757	-0.115954	0.0666298	0.222035	0.300165	0.328995	0.315387	0.382445	0.465797	0.620883	0.824334	0.870161	0.773914	0.648773	0.46549	0.207444	-0.0304255	-0.134132	-0.122206	-0.0740412	-0.126073	-0.325072	-0.426475	-0.428569	-0.455875	-0.1382	0.566394	1.32534	2.02669	2.5244	2.70611	2.58288	2.24101	1.78195	1.33455	0.966659	0.724729	0.70989	0.826462	0.941881	0.981547	0.862803	0.536184
-0.8469	-0.971565	-1.0992	-1.21233	-1.24389	-1.22109	-1.15338	-1.04231	-0.963488	-0.942544	-0.95715	-0.916225	-0.805508	-0.673676	-0.574808	-0.541289	-0.462032	-0.32873	-0.112196	0.24434	0.5054	0.566696	0.393534	0.138586	-0.00761449	0.0791421	0.408458	0.749152	0.963589	1.02256	0.94769	0.739924	0.397902	0.0110772	-0.0913395	-0.0350162	-0.0816488	-0.181693	-0.297371	-0.342026	-0.330236	-0.273042	-0.183893	-0.0501872	0.0176546	0.0520078	0.0704621	0.0807324	0.177117	0.478692
2.43631	2.55876	2.30279	1.71493	0.987477	0.329363	-0.133818	-0.348179	-0.213984	0.117935	0.485595	0.992226	1.58776	2.07843	2.32201	2.27933	2.01033	1.57707	1.04208	0.605124	0.420535	0.505038	0.769315	0.910657	0.837543	0.592509	0.446605	0.385894	0.158805	-0.0615436	-0.062344	-0.011487	0.0695041	0.20902	0.335717	0.432574	0.462863	0.359669	0.0980003	-0.150026	-0.331206	-0.501573	-0.719015	-0.941655	-1.03636	-1.01409	-0.924984	-0.77618	-0.541573	-0.0698587
-1.14564	-1.10214	-1.10488	-1.1326	-1.1186	-1.03895	-0.910312	-0.764142	-0.573244	-0.402212	-0.316607	-0.298007	-0.308965	-0.382386	-0.528755	-0.738413	-0.849635	-0.885956	-0.953163	-1.02921	-1.08784	-1.04579	-0.989369	-0.992494	-1.04062	-1.09799	-1.08509	-1.016	-0.906391	-0.772702	-0.617978	-0.469241	-0.340498	-0.302563	-0.299477	-0.269727	-0.323224	-0.304571	-0.289269	-0.386835	-0.32343	-0.0465516	0.23578	0.412331	0.383632	0.188309	0.195091	0.230432	0.201361	0.183304
-0.989369	-0.992494	-1.04062	-1.09799	-1.08509	-1.016	-0.906391	-0.772702	-0.617978	-0.469241	-0.340498	-0.302563	-0.299477	-0.269727	-0.323224	-0.304571	-0.289269	-0.386835	-0.32343	-0.0465516	0.23578	0.412331	0.383632	0.188309	0.195091	0.230432	0.201361	0.183304	0.1267	0.0666731	0.00558889	-0.0552304	-0.130095	-0.207128	-0.294489	-0.397188	-0.494496	-0.534656	-0.567525	-0.578297	-0.597419	-0.717969	-0.860829	-0.94243	-0.899473	-0.784589	-0.657187	-0.510919	-0.39278	-0.298471
-0.130095	-0.207128	-0.294489	-0.397188	-0.494496	-0.534656	-0.567525	-0.578297	-0.597419	-0.717969	-0.860829	-0.94243	-0.899473	-0.784589	-0.657187	-0.510919	-0.39278	-0.298471	-0.113922	0.226786	0.392107	0.333982	0.146135	0.0220431	0.0697553	0.177063	0.286659	0.465072	0.484221	0.436772	0.416008	0.527808	0.824132	1.06387	1.13261	1.01279	0.763485	0.50183	0.37509	0.495599	0.719053	0.796298	0.582638	0.213155	-0.181475	-0.357758	-0.242738	-0.169434	-0.206983	-0.330294
-0.870083	-0.775386	-0.768096	-0.849878	-0.949254	-0.995016	-0.967632	-0.890767	-0.733377	-0.576251	-0.532017	-0.566626	-0.62914	-0.675809	-0.710904	-0.71563	-0.618046	-0.42963	-0.276538	-0.202901	-0.205392	-0.290337	-0.474444	-0.74661	-0.992771	-1.07551	-1.07627	-1.03526	-0.982697	-0.953423	-0.987507	-1.05237	-1.10875	-1.08796	-0.954536	-0.789093	-0.679077	-0.620771	-0.577351	-0.578171	-0.65491	-0.773128	-0.846121	-0.908331	-0.969102	-1.03813	-1.14156	-1.18773	-1.16532	-1.01307
0.601826	0.644727	0.634648	0.6796	0.783707	0.860099	0.846758	0.802272	0.680083	0.440857	0.176739	0.087074	0.253505	0.509798	0.719263	0.935458	1.30777	1.83538	2.34271	2.78223	3.04473	3.36984	4.0658	4.57319	4.71367	4.29723	3.69245	3.18565	2.79068	2.52378	2.57519	2.64867	2.50331	2.29625	2.00515	1.66109	1.24831	0.821605	0.448878	0.249982	0.210034	0.363739	0.553498	0.686132	0.697195	0.59275	0.414298	0.307371	0.299896	0.275984
-0.245115	0.312848	0.824283	1.27287	1.66067	1.98485	2.15555	2.18957	2.07996	1.89955	1.67626	1.51497	1.38927	1.31104	1.51968	1.90639	2.19652	2.37505	2.41834	2.38424	2.16979	1.68795	1.03321	0.453838	0.130151	0.0329193	0.102633	0.457926	1.17067	1.94666	2.50631	2.69083	2.55439	2.39479	2.52461	2.74258	2.60652	2.11045	1.42434	0.983819	1.11995	1.30256	1.33867	1.2681	1.14574	1.03986	0.945286	1.01781	1.22096	1.35493
0.13737	-0.146074	-0.383985	-0.543758	-0.485553	-0.401576	-0.315338	-0.294196	-0.297592	-0.271246	-0.275858	-0.253443	-0.0915519	0.0917018	0.337988	0.745283	1.10995	1.17182	0.968445	0.554786	0.271332	0.144052	0.287057	0.357511	0.250342	0.106209	0.0358175	-0.0143602	0.130243	0.256992	0.312244	0.246893	0.182119	0.185877	0.341944	0.55691	0.970672	1.69554	2.3152	2.63303	2.67877	2.48004	2.15266	2.06792	1.91649	1.6541	1.46599	1.27083	0.993934	0.772464
0.0989255	0.291627	0.337238	0.237819	0.00506853	-0.268369	-0.414422	-0.470854	-0.521814	-0.484707	-0.441121	-0.45916	-0.573017	-0.700405	-0.80327	-0.837059	-0.882601	-0.903548	-0.930263	-0.829234	-0.55507	-0.216022	0.0376001	0.0976159	-0.0362667	-0.248793	-0.484064	-0.571392	-0.533045	-0.49717	-0.420969	-0.400675	-0.421892	-0.358562	-0.159283	0.0508992	0.177655	0.263935	0.283596	0.224993	0.174198	0.248277	0.477883	0.92958	1.51365	1.99824	2.1946	2.15164	2.05582	1.77281
2.1946	2.15164	2.05582	1.77281	1.49218	1.33068	1.24605	1.20015	1.08709	0.788465	0.412038	0.10923	0.114291	0.605371	0.95867	1.14392	1.13305	0.929588	0.60697	0.246516	-0.00549782	-0.0222312	-0.0104224	0.0500642	0.0852473	-0.0289271	-0.284045	-0.420572	-0.390693	-0.240983	0.0099066	0.324728	0.662285	0.968491	1.14858	1.13298	0.971629	0.82999	0.911831	1.20886	1.46249	1.51451	1.33128	0.975999	0.507491	0.084757	-0.21402	-0.425474	-0.513677	-0.38268
0.319683	0.518143	0.660437	0.619393	0.395528	0.171686	0.0545878	-0.0632733	-0.122993	-0.172129	-0.179004	-0.1165	0.0514567	0.240096	0.469005	0.750265	1.06321	1.19883	1.07987	0.769248	0.380493	0.276234	0.56125	0.914197	1.18945	1.32223	1.53296	1.67117	1.63897	1.51308	1.52751	1.59736	1.58164	1.48772	1.31741	1.08435	0.87632	0.741017	0.755265	0.827617	1.05836	1.36109	1.57653	1.65137	1.47997	1.14786	1.14892	1.47449	1.76712	1.89338
0.234658	0.152693	0.392928	0.813565	1.14224	1.49082	1.9367	2.48483	2.90212	2.98714	2.75019	2.38684	2.12428	2.13699	2.16565	2.16584	2.00896	1.91531	2.0281	2.12448	2.28138	2.45904	2.59461	2.5762	2.31124	2.11662	2.02597	1.89223	1.98773	2.04716	2.08691	2.03866	1.83477	1.49699	1.21736	1.08209	1.03805	0.959096	0.808408	0.630146	0.616182	0.57862	0.35214	0.073091	-0.134636	-0.161838	-0.127753	-0.155712	-0.18284	-0.245866
0.403455	0.301925	0.225032	0.14686	0.135848	0.134496	0.106482	0.106805	-0.00466317	-0.154421	-0.224123	-0.134865	0.0387312	0.172684	0.227625	0.258637	0.230598	0.193631	0.0425731	-0.215021	-0.495106	-0.540375	-0.309211	-0.049538	0.105745	0.211266	0.3997	0.619465	0.732302	0.719657	0.535707	0.208252	0.135051	0.243812	0.435755	0.682779	0.92539	1.11323	1.14937	0.994336	0.68022	0.32746	0.113852	0.0599765	0.0755059	0.114065	0.0862715	-0.0174464	-0.148479	-0.22287
0.0564519	0.1478	0.31197	0.448252	0.487673	0.47283	0.634836	0.888636	1.11631	1.26315	1.30791	1.33632	1.37662	1.36172	1.27217	1.31903	1.57719	1.77269	1.84352	1.7893	1.61357	1.42309	1.29707	1.14945	0.964861	0.808645	0.688884	0.487919	0.313032	0.186991	0.168529	0.203118	0.262056	0.319321	0.324833	0.200968	0.0347964	-0.0990691	-0.229297	-0.333588	-0.185786	0.206712	0.540639	0.729867	0.735283	0.541268	0.315704	-0.0508139	-0.377993	-0.590978
-0.753045	-0.820641	-0.893956	-0.957287	-0.96555	-0.970798	-0.94718	-0.859959	-0.783358	-0.749982	-0.576493	-0.357173	-0.213018	-0.121581	-0.000157378	0.231666	0.498285	0.665935	0.814117	1.04877	1.09151	0.927987	0.616792	0.369057	0.282399	0.359832	0.597004	1.12186	1.88957	2.68902	3.26437	3.414	3.05283	2.36009	1.62154	0.954977	0.615727	0.564278	0.772181	1.24159	1.65942	1.89889	1.94496	1.77845	1.47935	1.10531	0.713141	0.371107	0.116817	-0.0443669
0.772181	1.24159	1.65942	1.89889	1.94496	1.77845	1.47935	1.10531	0.713141	0.371107	0.116817	-0.0443669	-0.0989998	-0.0282043	0.116334	0.281402	0.259558	0.126351	0.193967	0.631712	1.11207	1.46635	1.55096	1.36491	0.999789	0.837649	0.949146	1.20872	1.46882	1.63339	1.64011	1.60991	1.56286	1.6135	1.82468	2.05251	2.14683	2.05264	1.76428	1.32011	0.746172	0.175281	-0.16701	-0.228841	-0.129133	-0.0573713	-0.0295989	0.0251728	-0.0464244	-0.24474
-1.43515	-1.46804	-1.39606	-1.0746	-0.570998	-0.0512746	0.338793	0.522898	0.445543	0.215755	-0.112937	-0.413684	-0.346951	-0.0668755	0.118639	0.29903	0.494481	0.727143	1.03014	1.31638	1.57213	1.8357	1.97198	1.89242	1.64569	1.36659	1.09012	0.803027	0.517816	0.452463	0.595125	0.624473	0.521083	0.338221	0.20902	0.108111	0.0299145	-0.0177232	-0.0455921	-0.162788	-0.241256	-0.143586	0.0854099	0.355371	0.494386	0.45882	0.313154	0.217485	0.219042	0.285327
-0.346951	-0.0668755	0.118639	0.29903	0.494481	0.727143	1.03014	1.31638	1.57213	1.8357	1.97198	1.89242	1.64569	1.36659	1.09012	0.803027	0.517816	0.452463	0.595125	0.624473	0.521083	0.338221	0.20902	0.108111	0.0299145	-0.0177232	-0.0455921	-0.162788	-0.241256	-0.143586	0.0854099	0.355371	0.494386	0.45882	0.313154	0.217485	0.219042	0.285327	0.433688	0.531895	0.532653	0.433894	0.238727	0.0183361	-0.249291	-0.534016	-0.796726	-0.898601	-0.810193	-0.701289
-0.642171	-0.63723	-0.532767	-0.414428	-0.351975	-0.376308	-0.462909	-0.619497	-0.806328	-0.884807	-0.828791	-0.624637	-0.376693	-0.0464634	0.336202	0.663903	0.953658	1.13559	1.1549	1.00043	0.706401	0.364119	0.155963	-0.103279	-0.359618	-0.565817	-0.640143	-0.367271	0.180129	0.721276	1.13642	1.38024	1.45314	1.45123	1.5686	1.56449	1.45302	1.26337	1.0805	0.802519	0.631314	0.571072	0.314278	-0.0755034	-0.489854	-0.746971	-0.765988	-0.620745	-0.381045	-0.10245
0.225243	0.265333	0.574232	0.955853	1.19757	1.19399	0.925343	0.515356	0.240048	0.151115	0.217827	0.316471	0.353538	0.287851	0.0582747	-0.250604	-0.555512	-0.696145	-0.68713	-0.632229	-0.53745	-0.388352	-0.227383	-0.104141	-0.037102	0.0134571	-0.00814143	0.0478127	0.188602	0.247925	0.519625	0.875838	1.11798	1.30794	1.40024	1.18797	0.743882	0.353438	0.322977	0.402442	0.517865	0.4851	0.58809	0.839203	0.860446	0.798013	0.695474	0.587207	0.397303	0.173891
1.99125	1.95537	1.79941	1.59952	1.45971	1.41325	1.3548	1.4332	1.73342	1.96915	2.02697	2.09154	2.00122	1.81758	1.78851	1.90421	2.07997	2.07818	1.95214	1.74257	1.51498	1.24778	0.969193	0.75211	0.639755	0.555971	0.684489	0.913597	0.976878	0.918139	0.778077	0.727556	0.814726	0.923253	0.938101	0.834328	0.701501	0.553698	0.381746	0.217933	0.036998	-0.190326	-0.411099	-0.482467	-0.409697	-0.26086	-0.146175	-0.137032	-0.192918	-0.237923
-0.146175	-0.137032	-0.192918	-0.237923	-0.238145	-0.200387	-0.182593	-0.169368	-0.126246	-0.0732543	-0.0841034	-0.196787	-0.402994	-0.64236	-0.760122	-0.556017	-0.116944	0.401099	0.825875	1.01907	0.942791	0.678995	0.295862	-0.00481633	-0.138118	-0.334684	-0.558328	-0.568116	-0.355522	-0.142728	0.0216111	0.0596303	-0.0239859	-0.158417	-0.156015	0.0037957	0.181614	0.265038	0.224683	0.0951453	-0.0455173	-0.115187	-0.118506	-0.0724425	-0.00167404	0.0660072	0.0993474	0.0603117	-0.0930477	-0.353142
-0.964219	-1.14719	-1.12474	-0.913308	-0.651655	-0.446919	-0.314907	-0.261129	-0.277585	-0.351904	-0.500181	-0.651075	-0.658335	-0.556079	-0.265589	-0.00800169	0.249754	0.522274	0.642305	0.657491	0.579776	0.398377	0.110639	-0.242579	-0.49984	-0.385223	-0.0954294	0.11777	0.193894	0.151252	0.0346203	0.0110514	0.255485	0.647276	1.04216	1.28749	1.31563	1.13732	0.813131	0.551255	0.361402	0.107096	-0.0982301	-0.176207	-0.158278	-0.136271	-0.131449	-0.112846	-0.00173411	0.110477
-0.727417	-0.594836	-0.46576	-0.375062	-0.31407	-0.241138	-0.103973	0.0924008	0.298965	0.438181	0.475574	0.407404	0.352811	0.470687	0.890985	1.46304	1.90191	2.1335	2.10417	1.93452	1.85589	2.11792	2.48252	2.6458	2.51818	2.12254	1.60729	1.07093	0.767495	1.05742	1.52843	1.77065	1.65897	1.19801	0.536561	-0.150356	-0.542469	-0.556202	-0.478903	-0.388368	-0.400375	-0.457487	-0.438322	-0.266644	0.0454243	0.247066	0.26449	0.129447	-0.0510062	-0.118751
2.31684	2.08642	1.72679	1.32205	1.07201	0.936988	0.722264	0.379315	0.0677175	-0.0728698	-0.138219	-0.185365	-0.223863	-0.258674	-0.310711	-0.424769	-0.56276	-0.600053	-0.584931	-0.579883	-0.603667	-0.667287	-0.577616	-0.394384	-0.225312	-0.0715822	0.082769	0.154505	0.130509	0.0665811	0.0586152	0.122411	0.226464	0.221925	0.0970251	-0.103806	-0.30824	-0.281962	-0.0571106	0.152924	0.323912	0.403847	0.365063	0.149036	-0.228431	-0.678382	-0.924386	-0.874445	-0.718468	-0.558235
0.627368	1.02251	1.38155	1.49267	1.31536	0.856805	0.408686	0.0882099	-0.139428	-0.18144	0.043528	0.344886	0.530102	0.511238	0.498516	1.06865	1.88331	2.52186	2.867	2.9567	2.66534	2.18739	1.60089	0.991535	0.758484	0.837419	0.973639	1.17464	1.39352	1.49698	1.42271	1.2392	1.12165	1.21614	1.35417	1.47891	1.42922	1.12896	0.638648	0.170841	-0.116725	-0.283085	-0.196242	0.0114159	0.169879	0.259776	0.267608	0.23688	0.144528	0.0102143
0.82904	0.434387	0.0638032	-0.190482	-0.267358	-0.261465	-0.366458	-0.630626	-0.935049	-1.1772	-1.28105	-1.26601	-1.17653	-1.0661	-0.95005	-0.83844	-0.703009	-0.614152	-0.543854	-0.406649	-0.233355	-0.223861	-0.272151	-0.319268	-0.38572	-0.485724	-0.603142	-0.737202	-0.783936	-0.638684	-0.382816	-0.113224	0.0988648	0.247785	0.48254	0.761838	1.14432	1.47124	1.5104	1.30026	1.01824	0.649422	0.21359	-0.142161	-0.385202	-0.485362	-0.384492	-0.130943	0.14873	0.403671
-0.600535	-0.698375	-0.549523	-0.220298	0.0676792	0.205948	0.147228	-0.0598197	-0.24205	-0.21587	-0.0826309	0.00249739	-0.011722	-0.131868	-0.273972	-0.378021	-0.469356	-0.540502	-0.664685	-0.832191	-0.918982	-0.855831	-0.765999	-0.611296	-0.348303	-0.0834068	0.121881	0.338768	0.568857	0.764661	0.905369	0.9069	0.7137	0.319395	0.000735092	0.0138653	0.161274	0.417205	0.657324	0.75649	0.673035	0.472942	0.361016	0.344113	0.311124	0.361909	0.638225	0.815406	0.717734	0.401566
-0.215584	-0.27121	-0.223449	-0.0973083	-0.0338565	-0.0609682	0.0609125	0.272074	0.555318	0.881415	1.09574	1.14879	0.937002	0.581174	0.235739	0.193209	0.266791	0.396241	0.464612	0.407853	0.292942	0.030584	-0.264722	-0.278022	-0.102912	0.0219544	0.0710016	-0.000498865	0.010448	0.0812798	0.201705	0.367849	0.428307	0.309955	0.0632469	-0.146735	0.136492	0.607147	0.949018	1.21859	1.43023	1.53097	1.48505	1.34112	1.05975	0.730401	0.493194	0.409195	0.327438	0.163764
0.163764	-0.0745441	-0.314098	-0.469858	-0.429298	-0.327134	-0.300855	-0.37181	-0.453669	-0.441346	-0.349216	-0.27243	-0.22949	-0.2235	-0.167469	-0.0449077	0.113266	0.421038	0.956383	1.50957	1.9113	2.06954	2.11021	2.10083	1.89921	1.5236	1.06441	0.615311	0.290043	0.104054	-0.0532632	-0.258891	-0.249048	0.0550284	0.468774	0.814954	1.02915	1.21953	1.3086	1.2754	1.28583	1.21428	0.947618	0.426427	0.0910234	0.198955	0.292754	0.448499	0.567065	0.482686
-0.060296	-0.181301	-0.273602	-0.222824	-0.0702036	0.0937183	0.155458	0.0868085	-0.0222231	-0.119326	-0.149215	-0.126382	-0.091422	-0.117426	-0.201696	-0.245827	-0.310841	-0.447848	-0.647993	-0.747267	-0.763234	-0.736413	-0.64008	-0.472874	-0.208885	-0.0253713	-0.00449929	-0.157595	-0.3242	-0.279603	-0.0906543	0.384842	0.906594	1.20024	1.19153	0.941249	0.750318	0.75499	1.00625	1.19151	1.20845	1.38317	1.61399	1.64302	1.54405	1.3973	1.28172	1.19462	1.1508	1.05267
0.132894	0.106471	0.0331139	0.190058	0.548853	0.835514	1.05049	1.08516	0.841332	0.444931	0.145285	-0.036185	-0.0872719	-0.0185129	0.123677	0.373356	0.54426	0.553914	0.467398	0.273974	0.0480241	-0.0380267	-0.0116509	0.0360198	0.0247499	-0.0694897	-0.215749	-0.386058	-0.458075	-0.4467	-0.456334	-0.462195	-0.347594	-0.166955	-0.030331	-0.00502716	-0.127822	-0.369368	-0.58736	-0.617209	-0.5388	-0.469653	-0.461912	-0.553714	-0.645281	-0.634117	-0.606635	-0.638531	-0.762653	-0.910704
-0.469653	-0.461912	-0.553714	-0.645281	-0.634117	-0.606635	-0.638531	-0.762653	-0.910704	-1.0269	-1.06032	-0.95685	-0.891309	-0.81756	-0.736588	-0.712699	-0.704842	-0.702288	-0.674606	-0.483444	-0.165711	0.15922	0.378142	0.465819	0.49144	0.398272	0.266103	0.106892	-0.0711462	0.0101464	0.313288	0.644254	0.915282	1.1367	1.16908	1.21661	1.3349	1.20814	0.914298	0.550182	0.113287	-0.286436	-0.498416	-0.424799	-0.110899	0.257035	0.55679	0.658907	0.565198	0.447401
-0.528248	-0.659942	-0.854995	-1.08873	-1.23995	-1.33594	-1.37931	-1.35586	-1.25465	-1.09123	-0.930359	-0.842361	-0.843389	-0.92196	-0.952919	-0.905779	-0.867098	-0.868605	-0.91542	-0.964126	-0.952863	-0.893795	-0.853668	-0.800512	-0.62229	-0.353574	-0.196218	-0.180433	-0.229707	-0.275889	-0.24261	-0.26122	-0.420733	-0.618212	-0.75876	-0.674611	-0.402116	-0.177008	0.063171	0.269664	0.352386	0.291551	0.195486	0.395572	0.755727	1.04157	1.13815	1.14464	1.26303	1.51648
1.04157	1.13815	1.14464	1.26303	1.51648	1.68832	1.64376	1.30785	0.778413	0.37966	0.2025	0.303586	0.510169	0.581289	0.450625	0.20519	-0.0110525	-0.136684	-0.100773	-0.0107518	-0.0269971	0.0592307	0.32913	0.556326	0.601338	0.485333	0.349089	0.359638	0.565776	0.88637	1.11763	1.15377	1.08018	1.01045	0.970789	0.960529	1.09444	1.48609	1.79801	1.85503	1.64405	1.32169	1.01779	0.81866	0.653983	0.457041	0.21483	-0.0438271	-0.327859	-0.542339
-0.452867	-0.672583	-0.90597	-1.09129	-1.16021	-1.1293	-1.09439	-1.01155	-0.840423	-0.482923	-0.0383321	0.338814	0.578651	0.624072	0.494309	0.263359	0.00708382	-0.265099	-0.56463	-0.827628	-0.937811	-0.900003	-0.806034	-0.69543	-0.575168	-0.489938	-0.457855	-0.434747	-0.452836	-0.508409	-0.549044	-0.538568	-0.369351	-0.101184	0.130137	0.2655	0.283418	0.143702	-0.143464	-0.470815	-0.703788	-0.695481	-0.54011	-0.277939	-0.0806305	-0.113662	-0.255494	-0.526096	-0.808951	-0.969952
-0.470815	-0.703788	-0.695481	-0.54011	-0.277939	-0.0806305	-0.113662	-0.255494	-0.526096	-0.808951	-0.969952	-0.9856	-0.73718	-0.22647	0.350724	0.890271	1.23004	1.26524	0.974595	0.529369	0.170207	0.240864	0.605381	0.848895	0.917956	0.804327	0.623256	0.452138	0.349468	0.4226	0.581385	0.655672	0.541708	0.250656	-0.083396	-0.343939	-0.380618	-0.397274	-0.413491	-0.349825	-0.316318	-0.301937	-0.331626	-0.249092	0.204745	0.616656	0.767163	0.645742	0.370983	0.129451
-0.331626	-0.249092	0.204745	0.616656	0.767163	0.645742	0.370983	0.129451	0.0650578	0.131352	0.205796	0.251637	0.242485	0.135855	-0.0658888	-0.283596	-0.481993	-0.663342	-0.811722	-0.911862	-0.807405	-0.509964	-0.184888	0.0662561	0.229701	0.325784	0.31592	0.196563	0.16395	0.369397	0.692994	0.961945	1.05863	0.97894	0.765708	0.422073	0.0952751	-0.0795447	-0.249649	-0.1584	-0.100809	-0.0389193	0.00447615	-0.0179559	-0.118006	-0.154422	-0.169957	-0.0597233	0.0882894	0.146805
-0.0658888	-0.283596	-0.481993	-0.663342	-0.811722	-0.911862	-0.807405	-0.509964	-0.184888	0.0662561	0.229701	0.325784	0.31592	0.196563	0.16395	0.369397	0.692994	0.961945	1.05863	0.97894	0.765708	0.422073	0.0952751	-0.0795447	-0.249649	-0.1584	-0.100809	-0.0389193	0.00447615	-0.0179559	-0.118006	-0.154422	-0.169957	-0.0597233	0.0882894	0.146805	0.0740854	-0.118818	-0.316407	-0.325855	-0.204302	-0.0655881	0.0451623	0.0920456	0.0606949	-0.036606	-0.182424	-0.337689	-0.522868	-0.756597
-1.03188	-1.00558	-0.989869	-1.00026	-1.07954	-1.22553	-1.37005	-1.42219	-1.39679	-1.38211	-1.39269	-1.37784	-1.31091	-1.21939	-1.13359	-1.08964	-1.10275	-1.14469	-1.19896	-1.28721	-1.41767	-1.49021	-1.50478	-1.50737	-1.53871	-1.51304	-1.36375	-1.23327	-1.13742	-1.0989	-1.07875	-1.07195	-1.04268	-0.991264	-0.886126	-0.674179	-0.446634	-0.253704	-0.0725767	0.105184	0.230968	0.286086	0.277173	0.203739	0.157112	0.165107	0.148457	0.0920095	0.0692826	0.124637
0.0920095	0.0692826	0.124637	0.241818	0.559556	0.808392	0.800035	0.580023	0.263319	0.116253	0.263234	0.427166	0.542129	0.576824	0.502123	0.384923	0.313763	0.325054	0.416878	0.571067	0.803109	1.08393	1.28558	1.2903	1.12377	0.760726	0.329976	-0.00180255	-0.164832	-0.18256	0.00884399	0.386332	0.782922	1.2106	1.69197	2.01457	2.01884	1.67291	1.18827	0.787266	0.451347	0.172809	0.123226	0.225492	0.365464	0.469958	0.555858	0.605215	0.542586	0.399251
0.113055	0.321123	0.401749	0.306621	0.11926	0.00371545	-0.00235372	0.148283	0.413004	0.518384	0.38951	0.124551	-0.0903032	-0.219367	-0.375104	-0.531029	-0.610272	-0.524528	-0.355783	-0.327755	-0.388218	-0.534292	-0.65077	-0.577933	-0.485097	-0.557735	-0.66147	-0.666606	-0.662021	-0.543369	-0.264509	0.0074686	0.273838	0.53544	0.64319	0.648293	0.567392	0.547918	0.675572	0.69232	0.580943	0.443549	0.443762	0.512457	0.53806	0.422456	0.165089	-0.179804	-0.481975	-0.659345
0.262337	0.257275	0.239826	0.18355	0.122112	-0.0106503	-0.183559	-0.339542	-0.306525	-0.129277	0.0530572	0.180937	0.337536	0.554662	0.736735	0.89858	1.00471	1.04439	1.0323	1.04937	1.145	1.28645	1.35043	1.32432	1.28901	1.30984	1.37598	1.41091	1.34538	1.13686	0.797515	0.621834	0.506328	0.243356	-0.0891542	-0.389688	-0.416791	-0.1929	-0.0464828	-0.0710202	-0.23377	-0.482418	-0.703409	-0.857954	-0.88066	-0.789868	-0.665987	-0.494244	-0.359287	-0.253242
1.65343	2.07577	2.24803	2.14991	1.75665	1.52223	1.4632	1.15896	0.920705	1.14524	1.56982	1.9694	2.18118	2.09991	1.89938	1.95924	2.41598	2.98189	3.3621	3.45307	3.49735	3.43259	3.11755	2.5497	1.88797	1.20458	0.58888	0.0910482	-0.228843	-0.270699	-0.229058	-0.0515938	0.296378	0.643811	0.939255	1.18664	1.38032	1.58136	1.61511	1.43467	1.05217	0.573577	0.124452	-0.140941	-0.233363	-0.26913	-0.223936	-0.111549	0.0168014	0.177261
-0.177202	-0.286639	-0.475753	-0.61699	-0.672231	-0.760844	-0.867781	-1.00478	-1.08317	-1.06212	-1.0547	-1.01549	-0.940474	-0.857668	-0.827674	-0.833877	-0.867382	-0.873624	-0.720291	-0.492524	-0.228866	-0.0946534	-0.141879	-0.371876	-0.694787	-0.935697	-0.995587	-0.969913	-0.870117	-0.762144	-0.608496	-0.420032	-0.179771	0.0308999	0.273143	0.506264	0.853782	1.29473	1.56249	1.52666	1.19862	0.726558	0.374622	0.246715	0.0831079	-0.0485559	-0.0402425	0.114272	0.318258	0.530305
0.374622	0.246715	0.0831079	-0.0485559	-0.0402425	0.114272	0.318258	0.530305	0.715323	0.743013	0.596992	0.340144	0.246309	0.406599	0.612948	0.747777	0.67514	0.437447	0.216041	-0.0524174	-0.338722	-0.593773	-0.843909	-1.00404	-0.972247	-0.780944	-0.536668	-0.381657	-0.396481	-0.521965	-0.601385	-0.689571	-0.780921	-0.789703	-0.727024	-0.57099	-0.288916	0.00206365	0.213661	0.332966	0.340123	0.206047	-0.00154478	-0.16556	-0.221403	-0.214832	-0.222266	-0.292035	-0.433303	-0.560263
-0.843522	-0.849852	-0.888822	-0.938588	-0.99765	-0.968427	-0.874655	-0.780336	-0.651153	-0.455238	-0.181664	0.193381	0.65075	1.14723	1.54487	1.81423	2.0218	2.02362	1.81942	1.49912	1.20199	1.05938	1.06757	1.17613	1.34792	1.69373	1.90159	1.81138	1.44961	1.11731	1.09485	1.24327	1.48603	1.56849	1.51517	1.44035	1.27393	1.09288	1.05571	0.887183	0.697366	0.596992	0.786706	1.19969	1.55355	1.6713	1.45992	1.02723	0.528731	0.284948
0.233972	0.338741	0.425616	0.445196	0.318373	0.0380327	-0.300641	-0.702381	-1.01737	-1.09893	-1.07931	-1.04344	-0.898092	-0.638613	-0.325688	-0.0392612	0.0754581	0.0678104	-0.0208793	-0.178717	-0.378996	-0.497201	-0.477919	-0.313258	-0.105063	0.0563802	0.0847472	0.0692565	0.131183	0.169958	0.0910011	-0.0737161	-0.161204	-0.201714	-0.134884	-0.0494181	0.0172689	0.0598753	0.0602691	0.0410182	0.0418747	0.0115199	-0.114106	-0.303725	-0.384799	-0.351017	-0.297992	-0.161462	-0.0433199	-0.0221672
-0.211309	-0.137067	-0.177556	-0.352399	-0.561875	-0.718042	-0.764016	-0.770544	-0.707023	-0.544383	-0.271857	0.00816563	0.277617	0.493903	0.64258	0.656804	0.490737	0.155997	-0.166028	-0.373678	-0.462358	-0.483874	-0.423198	-0.260843	-0.13192	-0.0110217	0.0503042	0.018571	-0.0347408	-0.0567324	0.0758947	0.483513	0.818976	1.01441	1.01087	0.720421	0.183097	-0.392092	-0.77924	-0.824585	-0.615865	-0.327259	-0.176895	-0.0923128	-0.160026	-0.344244	-0.542943	-0.667369	-0.691394	-0.607801
-0.392092	-0.77924	-0.824585	-0.615865	-0.327259	-0.176895	-0.0923128	-0.160026	-0.344244	-0.542943	-0.667369	-0.691394	-0.607801	-0.505532	-0.426434	-0.385683	-0.304923	-0.234779	-0.262398	-0.407826	-0.56883	-0.605187	-0.519242	-0.277644	-0.0817686	-0.0491339	-0.168736	-0.40709	-0.629312	-0.763518	-0.83613	-0.637192	-0.321712	-0.00866328	0.168354	0.146313	-0.0402476	-0.320898	-0.475005	-0.421016	-0.199049	0.108785	0.380307	0.505997	0.3678	0.0113299	-0.376745	-0.708341	-0.974396	-1.10404
-0.574707	-0.548639	-0.463318	-0.36327	-0.28597	-0.283133	-0.382869	-0.535933	-0.672403	-0.759436	-0.825321	-0.865015	-0.897861	-0.907272	-0.906359	-0.951055	-1.01416	-1.05849	-1.05708	-1.01091	-0.883631	-0.7366	-0.655513	-0.646799	-0.664277	-0.579801	-0.318925	0.00686879	0.257659	0.356769	0.311624	0.158647	-0.0525557	-0.277174	-0.470604	-0.645757	-0.815119	-0.928802	-0.897838	-0.789976	-0.716974	-0.714721	-0.763981	-0.83833	-0.952522	-1.11693	-1.23699	-1.28231	-1.28322	-1.27542
-0.472542	-0.298875	-0.151658	-0.0761215	-0.0614199	-0.0719227	0.0164516	0.319393	0.800526	1.47009	2.09471	2.4782	2.59219	2.51213	2.26604	1.95771	1.63534	1.59864	1.88535	1.97513	1.82174	1.48656	1.14023	0.872083	0.766329	0.708194	0.644515	0.59134	0.518698	0.41624	0.301263	0.24306	0.311795	0.474845	0.694662	0.894978	1.09263	1.26228	1.29825	1.11682	0.957163	0.908039	0.704261	0.435661	0.16217	-0.250042	-0.578717	-0.6672	-0.687693	-0.607367
0.644515	0.59134	0.518698	0.41624	0.301263	0.24306	0.311795	0.474845	0.694662	0.894978	1.09263	1.26228	1.29825	1.11682	0.957163	0.908039	0.704261	0.435661	0.16217	-0.250042	-0.578717	-0.6672	-0.687693	-0.607367	-0.474176	-0.399151	-0.402721	-0.430553	-0.390899	-0.17671	0.106335	0.313612	0.470533	0.565362	0.605714	0.580278	0.495198	0.319394	0.0514939	-0.265342	-0.179627	0.182869	0.490635	0.701938	0.722251	0.567691	0.288349	0.00653848	-0.285802	-0.536689
-0.170848	-0.306222	-0.494745	-0.737827	-0.990917	-1.19279	-1.31597	-1.37503	-1.36962	-1.21159	-0.920805	-0.630256	-0.42368	-0.361644	-0.402926	-0.471879	-0.519852	-0.561989	-0.553024	-0.53653	-0.603898	-0.749745	-0.935501	-1.04068	-1.00684	-0.912868	-0.674138	-0.267569	0.310674	0.909962	1.37521	1.68252	1.67698	1.41013	1.06239	0.827078	0.695373	0.63533	0.617432	0.587962	0.503186	0.366907	0.171932	0.0766487	0.03828	-0.0189564	-0.096062	-0.234057	-0.392839	-0.568257
2.33801	2.63686	2.79854	2.84594	2.71594	2.48491	2.18648	1.8401	1.5497	1.57389	1.71785	1.80744	1.68381	1.51452	1.35436	1.13253	0.945871	0.864583	0.901121	0.978293	1.1914	1.36055	1.29989	1.14117	1.08471	1.14055	1.35641	1.54478	1.57858	1.5249	1.46538	1.42625	1.36056	1.18766	0.844918	0.36758	-0.154066	-0.608594	-0.901961	-0.963373	-0.808462	-0.515322	-0.263455	-0.132434	-0.0474705	-0.0508983	-0.187377	-0.462274	-0.840359	-1.17219
-1.37509	-1.36947	-1.25034	-1.14154	-1.11482	-1.15245	-1.17608	-1.08903	-0.945065	-0.857644	-0.847147	-0.956967	-1.14303	-1.3253	-1.38035	-1.29813	-1.12946	-0.991821	-0.919963	-0.895316	-0.928199	-0.990873	-1.00812	-0.93979	-0.898639	-0.954519	-1.06075	-1.10381	-1.09975	-1.10226	-1.11553	-1.09405	-0.937542	-0.704155	-0.452799	-0.299607	-0.285337	-0.409542	-0.518891	-0.477173	-0.353615	-0.283823	-0.335783	-0.491542	-0.66354	-0.739268	-0.836345	-0.967061	-1.03843	-1.05135
-0.491542	-0.66354	-0.739268	-0.836345	-0.967061	-1.03843	-1.05135	-0.874157	-0.6393	-0.452027	-0.244062	-0.0784731	-0.0067453	0.0135999	-0.0238708	-0.161298	-0.314182	-0.341677	-0.22107	-0.0678368	0.0121904	-0.0229599	-0.12161	-0.187223	-0.189237	-0.12995	0.0452583	0.33097	0.699707	1.0408	1.17783	1.05343	0.850513	0.77964	0.703651	0.534055	0.282667	0.0147925	-0.110198	-0.0890202	0.00275212	0.0522759	-0.0354563	-0.129363	-0.0635348	0.0238017	0.0336275	-0.0100215	-0.0585559	-0.0788439
0.0556089	0.253654	0.377648	0.428756	0.402518	0.292063	0.0764169	-0.19769	-0.433065	-0.506355	-0.508354	-0.393237	-0.292212	-0.149294	-0.0353852	0.0943398	0.245868	0.262539	0.0781767	-0.0211847	-0.0189625	0.108319	0.457936	0.849744	1.17906	1.5407	1.91861	2.05796	1.88124	1.49723	1.29027	1.48111	1.55424	1.8595	2.3596	2.70475	2.97919	3.03224	2.77591	2.17729	1.43846	0.631184	-0.0542515	-0.472437	-0.7259	-0.837821	-0.774974	-0.680048	-0.608043	-0.603548
-0.0189625	0.108319	0.457936	0.849744	1.17906	1.5407	1.91861	2.05796	1.88124	1.49723	1.29027	1.48111	1.55424	1.8595	2.3596	2.70475	2.97919	3.03224	2.77591	2.17729	1.43846	0.631184	-0.0542515	-0.472437	-0.7259	-0.837821	-0.774974	-0.680048	-0.608043	-0.603548	-0.643865	-0.670382	-0.562266	-0.288947	0.129777	0.573516	0.981544	1.31178	1.42432	1.37799	1.19591	0.838771	0.459217	0.124211	-0.146026	-0.388016	-0.516598	-0.373718	-0.170354	-0.0965367
3.44631	3.74179	3.49702	2.85022	2.03202	1.31358	0.964866	0.805513	0.549672	0.195103	-0.205789	-0.492698	-0.642468	-0.54818	-0.318521	-0.237688	-0.315	-0.524267	-0.79502	-0.91866	-0.745406	-0.463943	-0.169815	0.107794	0.290354	0.466834	0.531572	0.415079	0.199663	-0.100105	-0.401842	-0.707512	-0.604606	-0.0364272	0.744151	1.64279	2.42168	3.05307	3.51779	3.7603	3.76122	3.50608	3.09402	2.66257	2.19027	1.7715	1.49456	1.23173	1.20975	1.45478
0.531572	0.415079	0.199663	-0.100105	-0.401842	-0.707512	-0.604606	-0.0364272	0.744151	1.64279	2.42168	3.05307	3.51779	3.7603	3.76122	3.50608	3.09402	2.66257	2.19027	1.7715	1.49456	1.23173	1.20975	1.45478	1.61238	1.71069	1.77409	1.77938	1.72296	1.71655	1.84775	1.91689	1.7094	1.25507	0.737594	0.471266	0.564243	0.686979	0.69288	0.590613	0.506475	0.387333	0.239682	0.200475	0.205195	0.159874	0.0308162	-0.147543	-0.246515	-0.259918
-0.876817	-0.904896	-0.976367	-0.990572	-0.966736	-0.868411	-0.68874	-0.352967	0.0686461	0.400059	0.510604	0.427169	0.269082	0.0967367	0.038969	0.0859881	0.152563	0.0597197	0.0555271	0.237523	0.422603	0.540015	0.54229	0.459826	0.314533	0.224229	0.229833	0.27999	0.380871	0.445915	0.413972	0.330949	0.305056	0.263533	0.190472	0.163837	0.200006	0.316749	0.431979	0.461015	0.349038	0.138989	-0.0391842	-0.198378	-0.262991	-0.222756	-0.0372554	0.166725	0.219381	0.099477
0.0937226	-0.226662	-0.515781	-0.612042	-0.559186	-0.295366	-0.121593	-0.0972719	-0.14752	-0.0892813	0.041569	0.154827	0.220247	0.0768376	-0.171722	-0.459413	-0.682113	-0.855016	-0.995571	-1.13798	-1.27474	-1.41507	-1.51937	-1.57886	-1.54454	-1.37788	-1.10285	-0.867388	-0.609925	-0.37289	-0.184785	-0.0342608	0.0996454	0.209389	0.167952	0.221318	0.492793	0.739836	0.889002	0.758967	0.418372	-0.00545366	-0.280664	-0.312753	-0.242564	-0.108695	0.077907	0.286808	0.545724	0.831582
-0.280664	-0.312753	-0.242564	-0.108695	0.077907	0.286808	0.545724	0.831582	1.03072	1.02445	0.821636	0.47366	0.485953	0.863979	1.50862	2.30871	2.96377	3.34817	3.41394	3.20979	2.80358	2.51984	2.53473	2.50303	2.34533	2.01517	1.71601	1.54895	1.43012	1.57886	1.98124	2.4787	2.77969	2.73335	2.39399	1.90633	1.44586	1.12315	1.1944	1.48587	1.57707	1.5519	1.27587	0.943579	0.733336	0.557449	0.350242	0.123023	-0.0741168	-0.101597
3.21004	3.52957	3.77367	3.86251	3.56313	2.98753	2.41537	2.03248	1.8388	1.82039	1.95851	2.04772	2.04633	2.23869	2.54758	2.76703	2.8799	2.86779	2.78998	2.58168	2.29672	2.0595	1.91805	1.73423	1.45188	1.2314	1.10384	1.09224	1.33295	1.74499	1.98782	1.92655	1.73865	1.57254	1.41372	1.33651	1.25483	1.30445	1.32185	1.30752	1.26183	1.17469	1.12462	1.12727	1.16914	1.15632	1.06174	0.804616	0.575807	0.453058
0.967247	0.669814	0.416733	0.175276	-0.166373	-0.282918	-0.149044	0.0210609	0.222875	0.472873	0.669578	0.689766	0.547367	0.264495	-0.0717681	-0.398128	-0.578319	-0.588881	-0.506859	-0.279749	0.073922	0.332744	0.376353	0.199298	-0.00124571	-0.068941	-0.162952	-0.236453	-0.280197	-0.288563	-0.262928	-0.263402	-0.307213	-0.35943	-0.519297	-0.665559	-0.755004	-0.740116	-0.675341	-0.56327	-0.508237	-0.553301	-0.451733	-0.283101	-0.195634	-0.217022	-0.349346	-0.443655	-0.51768	-0.687118
-1.13608	-1.14685	-1.09937	-0.973135	-0.767266	-0.564626	-0.368371	-0.165875	-0.0357907	0.0210517	0.00122233	0.144689	0.529035	1.00864	1.48567	1.96046	2.40299	2.66613	2.57968	2.1046	1.32862	0.514406	-0.028405	-0.254764	-0.142827	0.16218	0.485339	0.69282	0.81965	0.827446	0.730463	0.678619	0.753973	1.02998	1.24538	1.30553	1.19536	1.01706	0.843183	0.593956	0.29787	-0.0203476	-0.245423	-0.420052	-0.553292	-0.55902	-0.500964	-0.461485	-0.44769	-0.426876
0.592322	0.802958	0.838247	0.709958	0.430444	0.272508	0.408275	0.667563	0.907219	1.00563	0.964141	0.836275	0.674142	0.496106	0.368441	0.240896	0.0946235	-0.125266	-0.383029	-0.657072	-0.855955	-0.869017	-0.681418	-0.382572	-0.103878	0.0866404	0.25108	0.262027	0.0942053	-0.202367	-0.449084	-0.634157	-0.747373	-0.696789	-0.588443	-0.412605	-0.0772859	0.344532	0.665338	0.854574	0.846073	0.589488	0.270825	0.111793	0.152954	0.423992	0.775265	1.0469	1.12575	1.01679
0.366657	-0.0174358	-0.299964	-0.415551	-0.474358	-0.590604	-0.77895	-0.945754	-1.08341	-1.21505	-1.21687	-1.07937	-0.892153	-0.638947	-0.409996	-0.309785	-0.342745	-0.370806	-0.362336	-0.306398	-0.143956	0.209076	0.51365	0.691635	0.950797	1.05413	0.943315	0.813878	0.66034	0.401074	0.513295	0.89054	1.17195	1.34309	1.46224	1.62989	1.80655	2.03991	2.31525	2.48883	2.46665	2.47901	2.44046	2.15025	1.63441	0.967357	0.374367	0.163662	0.292343	0.520995
-1.0692	-1.10133	-0.955248	-0.805365	-0.676849	-0.541454	-0.450466	-0.447286	-0.515071	-0.644621	-0.804584	-0.883235	-0.724372	-0.478884	-0.240106	-0.0731622	0.0649185	0.149561	0.106252	-0.0555305	-0.24933	-0.446784	-0.618419	-0.710499	-0.656008	-0.404821	0.0871038	0.625233	1.10939	1.44662	1.53981	1.32055	1.22047	1.58027	1.79803	2.01302	2.08533	1.91482	1.5224	0.963377	0.376157	-0.0802098	-0.256821	-0.307465	-0.388577	-0.551245	-0.812354	-0.987074	-0.852966	-0.622142
2.87183	3.08306	3.18847	3.02545	2.6506	2.37684	2.14608	1.97308	1.89054	2.01799	2.21382	2.3503	2.25766	2.04229	1.86614	1.5847	1.23919	0.932789	0.560174	0.245584	0.170585	0.163401	0.197305	0.262465	0.242848	0.133953	-0.059416	-0.293465	-0.526439	-0.507085	-0.35681	-0.209926	0.0370559	0.382264	0.698897	0.96814	1.17219	1.32831	1.50133	1.67006	1.69225	1.72127	1.75992	1.69447	1.48645	1.22179	0.928163	0.601661	0.188792	-0.0638366
-0.820518	-0.803323	-0.819008	-0.787315	-0.750972	-0.706113	-0.534729	-0.38872	-0.390313	-0.462097	-0.556256	-0.606738	-0.606496	-0.643036	-0.706357	-0.611496	-0.302284	0.0475553	0.279594	0.326036	0.211586	0.00299575	-0.253042	-0.512575	-0.733787	-0.896372	-1.00907	-1.09882	-1.1508	-1.09694	-1.01679	-0.917744	-0.812363	-0.660247	-0.549797	-0.471452	-0.409757	-0.354322	-0.329238	-0.226895	-0.0753574	0.0516442	0.256625	0.496622	0.831719	1.29104	1.60785	1.62142	1.36659	0.988554
0.279594	0.326036	0.211586	0.00299575	-0.253042	-0.512575	-0.733787	-0.896372	-1.00907	-1.09882	-1.1508	-1.09694	-1.01679	-0.917744	-0.812363	-0.660247	-0.549797	-0.471452	-0.409757	-0.354322	-0.329238	-0.226895	-0.0753574	0.0516442	0.256625	0.496622	0.831719	1.29104	1.60785	1.62142	1.36659	0.988554	0.648355	0.36626	0.117711	-0.054735	-0.0252132	0.124527	0.28547	0.527387	0.612359	0.482934	0.190471	-0.14857	-0.394431	-0.449914	-0.421996	-0.361595	-0.21972	-0.084301
-0.054735	-0.0252132	0.124527	0.28547	0.527387	0.612359	0.482934	0.190471	-0.14857	-0.394431	-0.449914	-0.421996	-0.361595	-0.21972	-0.084301	-0.0411185	-0.129109	-0.303956	-0.460535	-0.550423	-0.509585	-0.388449	-0.231382	0.00500233	0.21274	0.416706	0.589488	0.624334	0.660761	0.697973	0.704603	0.722932	0.795719	0.895768	0.92445	0.830992	0.662991	0.595058	0.508759	0.217464	-0.00138028	0.00397317	0.0776196	0.142523	0.10022	0.0764518	0.0639628	0.124944	0.350512	0.574899
-1.40604	-1.38914	-1.38633	-1.22812	-0.985948	-0.787918	-0.668859	-0.59667	-0.55053	-0.528239	-0.488506	-0.465501	-0.48226	-0.58355	-0.731422	-0.899632	-0.980195	-0.943447	-0.927395	-0.85177	-0.765593	-0.689494	-0.65596	-0.624481	-0.572642	-0.60318	-0.716082	-0.839148	-0.962201	-0.971152	-0.78315	-0.552164	-0.310294	-0.0407378	0.185168	0.286091	0.308574	0.2716	0.179349	0.132609	0.188577	0.221417	0.207464	0.123051	0.125185	0.288257	0.361206	0.333537	0.261347	0.212646
0.0580788	-0.0873861	-0.243118	-0.32984	-0.469414	-0.555256	-0.624059	-0.681801	-0.664382	-0.568013	-0.48002	-0.359032	-0.228837	-0.122764	-0.0798544	0.00759995	0.216496	0.636906	1.21979	1.80969	2.16405	2.19632	2.01464	2.29502	3.00327	3.69406	4.22819	4.9163	5.71493	6.147	5.85879	5.14187	4.34561	3.49181	2.85124	2.44869	2.09034	1.6188	1.20457	1.09719	1.08091	1.03345	0.902682	0.673056	0.439766	0.367298	0.470746	0.581235	0.521041	0.352558
-0.963137	-1.00296	-1.04515	-1.05073	-1.15145	-1.24948	-1.28642	-1.24718	-1.10152	-0.913532	-0.711493	-0.543085	-0.402487	-0.289754	-0.221521	-0.142344	-0.00983064	0.166111	0.471114	0.895521	1.37864	1.86388	2.31138	2.64065	2.789	2.75231	2.52589	2.07007	1.42607	0.874447	0.851928	1.20994	1.54302	1.70515	1.58695	1.37832	1.10482	0.771027	0.403741	0.0370162	-0.305293	-0.343954	-0.24374	-0.207895	-0.192332	-0.214768	-0.283936	-0.367387	-0.333487	-0.23006
1.04324	0.755316	0.485132	0.515099	0.722067	0.920937	1.26624	1.50831	1.67461	1.84868	1.83162	1.70393	1.62074	1.77378	2.18739	2.64343	2.97393	3.43784	3.97207	4.34647	4.561	4.67035	4.67393	4.46124	4.06268	3.61947	3.19964	2.77455	2.40551	2.17946	2.09638	2.08652	2.24105	2.46138	2.48764	2.29412	1.82778	1.36755	1.10466	0.793322	0.513233	0.346108	0.247502	0.246705	0.55337	1.0401	1.49603	1.73385	1.72165	1.55152
-1.03629	-1.03382	-1.01529	-0.994478	-0.974405	-0.929511	-0.872071	-0.833462	-0.81511	-0.78716	-0.745121	-0.710179	-0.638474	-0.491159	-0.30355	-0.167219	-0.0777666	-0.00634112	0.136745	0.409104	0.515021	0.473798	0.320938	0.218799	0.167042	0.0623402	-0.0612847	-0.165834	-0.235641	-0.283476	-0.297483	-0.293245	-0.329713	-0.315422	-0.102692	0.271369	0.622568	0.924938	1.26452	1.61574	1.78228	1.69102	1.36456	0.774873	0.25717	0.0978696	0.182224	0.399566	0.604868	0.721228
0.473798	0.320938	0.218799	0.167042	0.0623402	-0.0612847	-0.165834	-0.235641	-0.283476	-0.297483	-0.293245	-0.329713	-0.315422	-0.102692	0.271369	0.622568	0.924938	1.26452	1.61574	1.78228	1.69102	1.36456	0.774873	0.25717	0.0978696	0.182224	0.399566	0.604868	0.721228	0.794531	0.844198	0.792325	0.60748	0.358427	0.140753	-0.0582583	-0.15404	-0.134688	-0.0968797	-0.118905	-0.179775	-0.205292	-0.158988	-0.0116679	0.179528	0.286293	0.240889	0.0856766	-0.125624	-0.403818
0.358427	0.140753	-0.0582583	-0.15404	-0.134688	-0.0968797	-0.118905	-0.179775	-0.205292	-0.158988	-0.0116679	0.179528	0.286293	0.240889	0.0856766	-0.125624	-0.403818	-0.653187	-0.81608	-0.910245	-0.930055	-0.88893	-0.714849	-0.396386	-0.131682	-0.0220804	-0.129274	-0.391898	-0.692533	-0.880186	-0.841455	-0.681053	-0.56649	-0.346874	-0.175497	-0.117517	-0.106933	-0.0869334	-0.105938	-0.149447	-0.144844	0.0829844	0.365718	0.446876	0.355065	0.165067	-0.0641874	-0.201041	-0.218941	-0.300617
-0.811399	-0.864233	-0.955271	-1.07021	-1.12715	-1.0726	-0.940745	-0.843886	-0.842053	-0.944115	-1.10752	-1.29437	-1.44897	-1.56514	-1.60446	-1.53814	-1.40179	-1.25562	-1.11668	-0.98546	-0.874512	-0.806273	-0.745503	-0.712973	-0.713594	-0.774789	-0.846679	-0.898978	-0.82164	-0.444414	0.0436743	0.528103	0.932428	1.2027	1.28459	1.12892	0.783276	0.417417	0.517503	0.828201	1.11128	1.4212	1.56821	1.59673	1.58861	1.62174	1.92101	2.17513	2.35889	2.65663
0.478264	0.321131	0.214052	0.0405443	-0.147384	-0.338709	-0.594013	-0.688849	-0.562771	-0.354164	-0.0882292	0.148854	0.387867	0.599551	0.773695	0.892526	1.02366	1.16819	1.24901	1.16073	0.941913	0.601194	0.257129	-0.120398	-0.109986	0.19749	0.334655	0.516703	0.833739	1.36981	2.06019	2.79182	3.30606	3.49926	3.24116	2.70611	2.20536	1.90048	1.67509	1.52929	1.44925	1.37164	1.12517	0.870236	0.66615	0.416125	0.133723	-0.13196	-0.260434	-0.204032
-0.0363096	-0.235622	-0.211626	0.0425509	0.474218	0.980557	1.36129	1.49053	1.39685	1.19514	0.939342	0.649704	0.437059	0.449199	0.596125	0.913944	1.06915	0.93957	0.645261	0.484902	0.769618	1.18493	1.64647	2.11559	2.38835	2.36732	2.08389	1.89855	1.86439	1.54913	1.1174	0.83316	0.634037	0.80013	1.16502	1.47607	1.69164	1.68057	1.52436	1.28924	1.17872	1.18504	1.14867	1.06985	0.956064	0.856524	0.95381	1.1868	1.16218	0.88819
0.487552	0.606811	0.548113	0.387534	0.562474	0.767745	0.705568	0.398286	-0.0426891	-0.328379	-0.452944	-0.545598	-0.650512	-0.566503	-0.380359	-0.268479	-0.208407	-0.220055	-0.351526	-0.334006	-0.0756377	0.0628991	0.0333863	-0.124907	-0.193719	-0.06598	0.241271	0.602424	0.960228	1.341	1.84416	2.45964	3.14161	3.79385	4.29799	4.48595	4.30961	3.73504	2.91064	1.97252	1.25008	0.867314	0.510639	0.350523	0.435412	0.705896	1.16365	1.43364	1.50995	1.53547
1.36359	1.06294	0.736123	0.487301	0.322712	0.290713	0.265191	0.142465	-0.0427871	-0.245376	-0.471739	-0.557862	-0.457155	-0.199218	0.17553	0.69328	1.35095	1.92377	2.23248	2.24039	2.0248	1.74585	1.63874	1.86056	2.2245	2.52253	2.69679	2.86315	3.49141	4.16268	4.35063	4.24674	3.91388	3.47143	3.05754	2.62479	2.03186	1.36902	0.740831	0.400697	0.23955	-0.0645974	-0.333309	-0.411886	-0.377529	-0.393492	-0.439482	-0.381788	-0.322724	-0.264296
-0.438429	-0.243815	-0.0223481	0.273299	0.60317	0.916859	1.2088	1.45388	1.72308	2.05099	2.17412	2.0143	1.59525	1.02148	0.46533	-0.0143492	-0.126928	-0.0440185	0.0970683	0.31241	0.559642	0.728928	0.744827	0.557748	0.150804	-0.323991	-0.709437	-0.715216	-0.391932	0.0439162	0.453393	0.751014	0.983994	1.20892	1.29777	1.14393	0.798894	0.392505	0.0414056	-0.166881	-0.180304	-0.0839062	-0.0148815	-0.0299719	-0.167043	-0.4141	-0.656623	-0.68892	-0.552778	-0.40618
0.557748	0.150804	-0.323991	-0.709437	-0.715216	-0.391932	0.0439162	0.453393	0.751014	0.983994	1.20892	1.29777	1.14393	0.798894	0.392505	0.0414056	-0.166881	-0.180304	-0.0839062	-0.0148815	-0.0299719	-0.167043	-0.4141	-0.656623	-0.68892	-0.552778	-0.40618	-0.332982	-0.333584	-0.283636	-0.214283	-0.192188	-0.175394	-0.228374	-0.329275	-0.509127	-0.612642	-0.609455	-0.380299	-0.0287594	0.22862	0.329146	0.26132	0.0841466	-0.180235	-0.486678	-0.723775	-0.818691	-0.80714	-0.698117
-0.552778	-0.40618	-0.332982	-0.333584	-0.283636	-0.214283	-0.192188	-0.175394	-0.228374	-0.329275	-0.509127	-0.612642	-0.609455	-0.380299	-0.0287594	0.22862	0.329146	0.26132	0.0841466	-0.180235	-0.486678	-0.723775	-0.818691	-0.80714	-0.698117	-0.523177	-0.388479	-0.342792	-0.377977	-0.464362	-0.525649	-0.503971	-0.3032	0.0403929	0.384704	0.646882	0.753989	0.682145	0.638517	0.562828	0.293286	0.049606	0.00785492	-0.0410395	-0.136552	-0.19023	-0.228587	-0.30338	-0.412861	-0.49622
-1.05632	-0.974973	-0.851634	-0.721715	-0.609664	-0.612373	-0.618374	-0.546048	-0.541549	-0.580836	-0.613923	-0.553196	-0.441396	-0.324174	-0.225093	-0.0860538	0.0836551	0.214094	0.260824	0.234305	0.138828	0.122281	0.210957	0.293775	0.317838	0.30956	0.360218	0.754574	1.32883	1.80091	2.06808	2.14448	2.1421	2.04257	1.83325	1.5483	1.23753	0.971671	0.868553	0.985451	1.17796	1.26711	1.19874	1.01847	0.865912	0.801472	0.774925	0.763488	0.638239	0.334713
0.906547	1.38942	1.88623	2.34862	2.67212	2.80144	2.61029	2.19463	1.87693	1.51017	1.14348	0.83367	0.538143	0.224752	-0.13208	-0.386372	-0.506906	-0.564827	-0.553289	-0.494708	-0.478998	-0.545375	-0.586973	-0.530237	-0.432335	-0.40505	-0.462905	-0.554353	-0.561982	-0.490255	-0.296764	-0.177328	-0.199662	-0.309185	-0.509926	-0.684323	-0.660285	-0.573119	-0.552616	-0.544982	-0.48603	-0.393691	-0.287293	-0.178711	-0.115556	-0.134548	-0.2498	-0.421226	-0.582919	-0.629451
-0.474702	-0.285305	-0.185017	-0.218228	-0.197139	0.0438946	0.325505	0.622418	0.939007	1.29174	1.73839	2.60498	3.51649	4.03855	4.09131	3.77418	3.39172	2.95571	2.49523	2.01715	1.4934	0.911667	0.505757	0.339232	0.409914	0.595866	0.766885	0.82891	0.654049	0.345014	0.192158	0.366357	0.814366	1.44298	2.03031	2.44973	2.58595	2.3832	1.91027	1.43592	1.09079	0.731788	0.395387	0.21745	0.328643	0.535703	0.765934	0.949043	0.956702	0.761088
0.942588	1.11911	1.03588	0.668059	0.163889	-0.3043	-0.814391	-0.909829	-0.727777	-0.623999	-0.558263	-0.553706	-0.584069	-0.67975	-0.747495	-0.821471	-0.911549	-1.00298	-0.994651	-0.865157	-0.600754	-0.309616	-0.0355517	0.0600173	0.0404684	-0.0557165	-0.193492	-0.378572	-0.39867	-0.287826	-0.216508	-0.11315	0.0357436	0.241294	0.372414	0.402416	0.373688	0.35641	0.355183	0.365214	0.569709	0.767867	0.702124	0.4446	0.117262	-0.156134	-0.395122	-0.581929	-0.704367	-0.740069
-0.998388	-1.0844	-0.964702	-0.693179	-0.416218	-0.236297	-0.230856	-0.329847	-0.422108	-0.408857	-0.347301	-0.318621	-0.358159	-0.262422	0.06801	0.476697	0.732436	0.732922	0.601825	0.51853	0.54907	0.751143	1.16669	1.58856	1.73846	1.6755	1.50304	1.57065	1.8681	1.90643	1.74838	1.50625	1.3953	1.48513	1.72152	1.96722	2.17701	2.28462	2.35006	2.39706	2.4155	2.28807	2.21393	2.28683	2.24876	2.1352	1.88133	1.57452	1.36087	1.41347
0.216973	0.460045	0.626832	0.77597	0.91643	1.12704	1.51298	1.86742	1.99131	1.83356	1.47255	0.990116	0.819992	0.742427	0.537897	0.232456	0.205099	0.488085	0.741811	1.06189	1.39254	1.71143	1.96157	2.08422	2.08516	1.97495	1.88534	1.79432	1.76496	1.82952	1.93422	2.05831	2.14051	2.12453	1.95056	1.56051	1.05096	0.627097	0.504018	0.733686	1.02958	1.15093	1.0552	0.842432	0.716648	0.735574	0.729483	0.736934	0.778397	0.728474
0.580231	0.185823	-0.140926	-0.103788	0.169081	0.488423	0.733837	0.739093	0.502778	0.0897641	-0.267292	-0.454084	-0.614311	-0.781298	-0.836868	-0.747622	-0.570423	-0.419694	-0.376411	-0.452055	-0.48621	-0.358891	-0.100301	0.225264	0.643518	1.15361	1.46677	1.67662	1.77339	1.66192	1.47317	1.25923	1.01062	0.885814	0.99925	1.14665	1.2493	1.20961	0.922307	0.445363	0.0066006	-0.362909	-0.726422	-0.900039	-0.783846	-0.590718	-0.497644	-0.513793	-0.539437	-0.452669
1.84126	1.55798	1.19499	1.00099	0.994131	0.976123	0.938575	0.861921	0.790741	0.689908	0.479205	0.361505	0.306795	0.148577	0.0317428	-0.103158	-0.281959	-0.400247	-0.396837	-0.266953	-0.124628	0.129869	0.376661	0.497268	0.563674	0.610262	0.665181	0.662683	0.516767	0.265587	-0.000305083	-0.202204	-0.224776	0.0887679	0.539373	0.803267	0.830586	0.684278	0.478499	0.292172	0.132358	-0.0274279	-0.133226	-0.156696	-0.148941	-0.179652	-0.228075	-0.305795	-0.397941	-0.509322
2.91832	2.35737	1.77149	1.50703	1.58622	1.82556	2.04321	2.05443	1.78684	1.28827	0.911382	0.861271	0.858078	0.780991	0.648875	0.458349	0.27443	0.0915401	0.014988	0.0403077	0.0520981	0.0983237	0.196406	0.314801	0.443362	0.556594	0.642456	0.646099	0.576238	0.411004	0.26109	0.101652	-0.0671444	-0.0951199	0.0732359	0.267152	0.577005	1.04874	1.42279	1.58004	1.45133	1.11842	0.696555	0.478957	0.376273	0.212116	-0.0115874	-0.320752	-0.533355	-0.524348
0.813695	0.546089	0.322484	0.261464	0.377689	0.598311	0.771149	0.830624	0.817267	1.09142	1.53688	1.80846	1.96361	1.82725	1.4853	1.16216	0.902937	0.761778	0.576252	0.467849	0.453356	0.502007	0.610004	0.755131	0.859911	0.881979	0.756643	0.507357	0.177126	-0.255688	-0.607546	-0.635181	-0.523146	-0.488359	-0.595217	-0.787533	-0.88519	-0.830844	-0.755964	-0.743007	-0.791024	-0.78793	-0.776439	-0.806824	-0.815415	-0.767626	-0.695964	-0.643792	-0.658875	-0.736488
1.74828	1.8031	1.87735	2.05901	2.28011	2.34244	2.26348	2.13415	2.10321	2.52927	3.08601	3.41644	3.35293	2.92656	2.23865	1.48459	0.997514	0.795765	0.713611	0.805356	1.01076	1.46293	1.99121	2.26876	2.1911	1.82382	1.43437	1.65289	2.18336	2.74826	3.36641	3.69897	3.76459	3.84038	4.13342	4.4406	4.56777	4.39398	3.95736	3.37287	2.79307	2.24296	1.90447	1.84912	1.89692	1.86074	1.64421	1.51131	1.32738	1.12527
0.737555	0.301719	0.066695	0.222884	0.483493	0.786341	1.0464	1.1753	1.19443	0.93021	0.704188	0.606292	0.472767	0.422676	0.29614	0.118169	-0.103441	-0.182513	-0.060087	0.0535795	0.080992	0.0318262	0.0270609	0.177878	0.394636	0.543935	0.560361	0.527275	0.394681	0.229565	0.115602	0.169692	0.329015	0.538103	0.801327	1.08151	1.40861	1.65391	1.76426	1.64651	1.31779	0.912667	0.59359	0.433892	0.339272	0.181841	-0.0156686	-0.179664	-0.215781	-0.025759
0.183172	0.13295	0.122153	0.133943	0.134629	0.102696	0.131577	0.174867	0.165587	0.118752	0.106434	0.107153	0.0972436	0.0906853	0.000305795	-0.132128	-0.260842	-0.391306	-0.446133	-0.399941	-0.279061	-0.0366559	0.340555	0.71052	0.897984	0.835608	0.559364	0.216098	-0.0731903	-0.203845	-0.223525	-0.210483	0.00734802	0.230653	0.461703	0.694272	0.83889	0.78584	0.517488	0.196448	0.212765	0.410192	0.59762	0.619565	0.546221	0.512649	0.40846	0.206915	-0.0523883	-0.328405
1.42598	1.65763	1.84353	1.97209	2.10881	2.21755	2.20718	2.0223	1.69829	1.35507	1.16238	1.27828	1.3816	1.39288	1.30372	1.15413	0.970555	0.756318	0.549443	0.428066	0.363261	0.27196	0.0750436	-0.136324	-0.375372	-0.571771	-0.631773	-0.605914	-0.55087	-0.486401	-0.31926	-0.00212263	0.342962	0.576298	0.672936	0.682419	0.675479	0.651496	0.530332	0.239245	-0.161171	-0.455353	-0.613272	-0.671701	-0.690294	-0.664147	-0.636274	-0.502537	-0.400365	-0.407447
-0.662181	-0.546735	-0.332305	-0.230648	-0.306524	-0.537855	-0.804456	-0.956952	-0.948284	-0.759083	-0.473455	-0.238055	-0.0353973	0.0785294	0.26569	0.847518	1.35668	1.61219	1.59261	1.33983	1.02264	0.822551	0.717554	0.735956	0.808699	0.768149	0.692591	0.605906	0.592147	0.525653	0.307577	0.0122381	-0.0101854	0.154029	0.603568	1.21546	1.63823	1.80307	1.65191	1.30004	0.962646	0.70057	0.431981	0.134536	-0.152731	-0.311658	-0.339162	-0.367361	-0.467675	-0.618307
0.154029	0.603568	1.21546	1.63823	1.80307	1.65191	1.30004	0.962646	0.70057	0.431981	0.134536	-0.152731	-0.311658	-0.339162	-0.367361	-0.467675	-0.618307	-0.722061	-0.725298	-0.698524	-0.620407	-0.561036	-0.480299	-0.382151	-0.309279	-0.301934	-0.27491	-0.214998	-0.237004	-0.355169	-0.543793	-0.729165	-0.874554	-0.896301	-0.83064	-0.786079	-0.718538	-0.616485	-0.556567	-0.60921	-0.758126	-0.908068	-0.97653	-1.02104	-1.02522	-1.01779	-1.07253	-1.11894	-1.11197	-1.02825
-1.11894	-1.11197	-1.02825	-0.862004	-0.62991	-0.402815	-0.152728	0.143098	0.418933	0.566649	0.647799	0.754618	0.956391	1.40747	1.89499	2.11761	1.93216	1.36982	0.628915	0.0905754	-0.209369	-0.289908	-0.220377	-0.136961	-0.0638777	-0.00345401	0.0298394	0.0417718	-0.0294591	-0.172127	-0.342521	-0.45665	-0.402731	-0.123368	0.242216	0.462818	0.470405	0.254233	-0.0161311	-0.267872	-0.555056	-0.753995	-0.813639	-0.785257	-0.780608	-0.834943	-0.90142	-0.887905	-0.783315	-0.593903
0.445248	0.743381	1.08881	1.322	1.40819	1.39597	1.38996	1.52567	1.67736	1.80851	2.00978	2.25559	2.36111	2.11902	1.53993	0.86217	0.372318	0.15608	0.261757	0.51539	0.654877	0.574189	0.339527	0.0405627	-0.0735786	-0.0673349	-0.015001	0.0798187	0.180946	0.334125	0.581629	0.899122	1.20761	1.46478	1.74634	2.01681	2.11611	1.95364	1.66691	1.43288	1.30474	1.24024	1.18303	1.02294	0.807084	0.647566	0.772566	0.925776	1.02742	0.899562
-1.69697	-1.78669	-1.83335	-1.8162	-1.71795	-1.58991	-1.45428	-1.31539	-1.17952	-1.04956	-0.947973	-0.91903	-0.968798	-1.05703	-1.15294	-1.24213	-1.28099	-1.17754	-1.031	-0.793604	-0.639758	-0.599126	-0.625368	-0.621989	-0.564605	-0.439676	-0.347898	-0.37022	-0.509156	-0.748781	-1.05381	-1.34773	-1.47445	-1.43383	-1.32077	-1.15897	-0.946502	-0.764137	-0.622912	-0.502992	-0.30216	-0.116353	0.12193	0.442663	0.758602	0.983794	1.10902	1.17213	1.18521	1.1607
1.01328	0.935483	0.947316	0.99486	1.03225	1.11918	1.25325	1.21631	0.989982	0.684716	0.701516	0.879708	0.966388	0.940316	0.826177	0.669467	0.633965	0.608301	0.512788	0.529293	0.480588	0.364829	0.379132	0.504076	0.538671	0.425972	0.178197	-0.124186	-0.270038	-0.288637	-0.159863	0.0524402	0.227119	0.327557	0.354722	0.358991	0.401096	0.611251	0.925739	1.06314	0.89725	0.494336	0.0355993	-0.317176	-0.554595	-0.720266	-0.82157	-0.821867	-0.683533	-0.492689
-0.526678	-0.421736	-0.363737	-0.373567	-0.394662	-0.307203	-0.172076	-0.0961808	-0.130994	-0.305646	-0.534256	-0.717142	-0.721942	-0.60535	-0.463058	-0.305436	-0.151568	-0.0279443	0.0620673	0.11902	0.181722	0.193085	0.158454	0.158701	0.347189	0.708746	1.12631	1.48798	1.70422	1.7191	1.5088	1.21819	1.00869	0.839954	0.860388	0.885082	0.755837	0.478597	0.383137	0.695397	1.06813	1.28358	1.27684	1.23525	1.11197	1.03114	0.957619	0.838982	0.669782	0.512485
1.52399	1.65747	1.93525	2.09467	2.21303	2.25884	2.05664	1.57799	0.92027	0.262466	-0.0280269	0.204298	0.599971	0.986113	1.22291	1.29395	1.18517	1.04711	1.02908	0.959797	0.814757	0.701322	0.661212	0.796989	0.948237	0.991189	0.949326	0.858017	0.837495	0.9264	1.12114	1.13517	1.07646	0.964893	0.687224	0.293743	-0.115193	-0.405912	-0.52831	-0.517728	-0.546629	-0.519077	-0.250765	0.165443	0.520812	0.65983	0.529638	0.187607	-0.17825	-0.329273
0.948237	0.991189	0.949326	0.858017	0.837495	0.9264	1.12114	1.13517	1.07646	0.964893	0.687224	0.293743	-0.115193	-0.405912	-0.52831	-0.517728	-0.546629	-0.519077	-0.250765	0.165443	0.520812	0.65983	0.529638	0.187607	-0.17825	-0.329273	-0.269797	-0.177499	-0.0727002	-0.0851017	-0.149613	-0.286706	-0.407219	-0.404542	-0.278644	-0.148166	0.123262	0.495908	0.678887	0.639597	0.491581	0.291914	0.0962517	-0.122745	-0.367286	-0.503505	-0.549654	-0.635394	-0.677873	-0.612601
-0.104382	-0.269909	-0.187263	0.182931	0.658068	0.992109	1.09189	0.958975	0.71154	0.372394	0.0417158	-0.227289	-0.343953	-0.398301	-0.57128	-0.744546	-0.832014	-0.769924	-0.69835	-0.6562	-0.671115	-0.642012	-0.566383	-0.521213	-0.552439	-0.669608	-0.856012	-0.982781	-0.867923	-0.543887	-0.0670707	0.585611	1.26872	1.75531	1.90889	1.71293	1.34943	1.01341	0.881626	0.93629	1.02103	1.17287	1.35507	1.5333	1.67025	1.79455	1.75858	1.4574	1.11106	1.01229
-0.0670707	0.585611	1.26872	1.75531	1.90889	1.71293	1.34943	1.01341	0.881626	0.93629	1.02103	1.17287	1.35507	1.5333	1.67025	1.79455	1.75858	1.4574	1.11106	1.01229	0.899424	0.69937	0.412384	0.0825146	-0.238778	-0.425742	-0.517951	-0.643714	-0.839837	-0.953624	-0.807252	-0.543823	-0.329259	-0.208784	-0.101432	-0.0828933	-0.183596	-0.412397	-0.684383	-0.860109	-0.916393	-0.9294	-0.930934	-0.976195	-1.09478	-1.25483	-1.40459	-1.51622	-1.52169	-1.46753
0.597188	0.533235	0.724852	0.96848	1.04134	0.822074	0.521215	0.494513	0.599122	0.685371	0.6754	0.596863	0.532522	0.483905	0.349133	0.10073	-0.178894	-0.499963	-0.824149	-0.929335	-0.731278	-0.496103	-0.306885	-0.160893	-0.0729211	-0.0773793	-0.15249	-0.1278	0.107831	0.441182	0.806967	1.19811	1.54696	1.78794	1.91386	1.9405	1.86636	1.70525	1.52571	1.3513	1.18738	0.997861	0.782695	0.615478	0.521692	0.452869	0.388	0.288019	0.0414585	-0.302964
-0.813329	-0.741388	-0.56342	-0.148404	0.294958	0.610382	0.650014	0.430931	0.0663106	-0.20097	-0.35856	-0.373367	-0.278031	-0.181286	-0.100154	-0.037407	-0.0435064	0.042099	0.137495	0.348529	0.575474	0.921041	1.43141	1.80982	2.05943	2.06549	1.74301	1.1598	0.614097	0.14393	-0.137026	-0.213678	-0.0532293	0.205771	0.36105	0.417514	0.571246	0.766656	0.905109	1.04502	1.01782	0.829152	0.551799	0.43902	0.429001	0.263408	-0.0659017	-0.347816	-0.382436	-0.429981
0.571246	0.766656	0.905109	1.04502	1.01782	0.829152	0.551799	0.43902	0.429001	0.263408	-0.0659017	-0.347816	-0.382436	-0.429981	-0.308204	-0.0673928	0.0318611	-0.000936469	-0.153712	-0.321227	-0.417219	-0.333561	-0.160372	0.0196649	0.173076	0.458401	0.746195	0.819763	0.674739	0.625462	0.732348	0.911507	1.18726	1.67172	2.03531	2.11711	1.96966	1.64603	1.21437	0.880351	0.832096	0.838484	0.790108	0.593565	0.319629	0.0535901	-0.119505	-0.184608	-0.0898066	0.0349344
0.337646	-0.064129	-0.255301	-0.0635743	0.240137	0.339622	0.228872	0.0787845	-0.0426313	-0.140779	0.0376581	0.451866	0.799201	0.987963	0.966795	0.786783	0.546849	0.320092	0.0747868	-0.150242	-0.138681	0.109162	0.345414	0.458837	0.410788	0.235331	-0.0107262	-0.236034	-0.289605	-0.18663	-0.0485376	0.0919205	0.16053	0.106699	-0.0585163	-0.259381	-0.417277	-0.483414	-0.532635	-0.634319	-0.784958	-0.948953	-1.06119	-1.07952	-0.985413	-0.852279	-0.760441	-0.693208	-0.680808	-0.67543
-0.785639	-0.722575	-0.650669	-0.593605	-0.561095	-0.503121	-0.470931	-0.38824	-0.281818	-0.219901	-0.231527	0.0196156	0.540637	0.936417	1.07396	0.902534	0.525003	0.130678	0.046401	0.146007	0.239708	0.322859	0.380333	0.368082	0.21177	-0.0764	-0.414533	-0.666705	-0.783226	-0.799492	-0.522856	-0.121662	0.355657	0.83838	1.10364	1.16531	1.19649	1.44465	1.65078	1.63023	1.52347	1.19519	0.805997	0.466362	0.266169	0.30575	0.36883	0.329496	0.154454	0.0283279
-1.45509	-1.34107	-1.24993	-1.19881	-1.16654	-1.19456	-1.31453	-1.40571	-1.40468	-1.18142	-0.850143	-0.565745	-0.33681	-0.129389	0.16688	0.445523	0.540652	0.461381	0.269905	0.0912986	0.0393843	0.232405	0.546474	0.79977	0.883299	0.862715	0.710951	0.491167	0.55506	0.733238	1.05942	1.32017	1.32957	1.06759	0.675263	0.238156	-0.0830542	-0.20138	-0.0841246	0.0908187	0.272675	0.453962	0.598139	0.615064	0.606617	0.65735	0.549757	0.28877	-0.032294	-0.3686
-0.164285	0.00747705	0.306076	0.636174	0.891899	1.00095	0.976825	0.936048	1.00221	1.29451	1.57717	1.61294	1.44057	1.20747	0.929667	0.499242	-0.0382561	-0.448996	-0.55801	-0.62755	-0.649564	-0.593655	-0.454547	-0.298428	-0.172466	-0.153835	-0.244179	-0.334887	-0.237515	-0.0186383	0.275541	0.524783	0.662216	0.656124	0.484219	0.130771	-0.261048	-0.375654	-0.336092	-0.256547	-0.163212	-0.13759	-0.0315439	0.149948	0.390721	0.590238	0.689102	0.75227	0.821932	0.803652
-1.20457	-1.31076	-1.46243	-1.61731	-1.67386	-1.65078	-1.59689	-1.52101	-1.46058	-1.46195	-1.49676	-1.50319	-1.46835	-1.43774	-1.41762	-1.40869	-1.4297	-1.44712	-1.3692	-1.24401	-1.0656	-0.90122	-0.799256	-0.805278	-0.88647	-0.962704	-0.925845	-0.769602	-0.524694	-0.309302	-0.120682	0.0573617	0.204023	0.307259	0.417449	0.494381	0.598945	0.709864	0.657958	0.478263	0.266309	0.149741	0.114439	0.0733074	-0.031106	-0.206584	-0.335907	-0.350169	-0.295748	-0.216363
1.582	1.36203	0.991284	0.844635	0.741614	0.419522	-0.0267465	-0.452201	-0.781356	-1.0095	-1.12491	-1.08719	-0.904437	-0.659074	-0.326928	0.00700473	0.272384	0.440955	0.532705	0.49951	0.287707	-0.0107355	-0.28682	-0.566612	-0.671338	-0.604113	-0.467653	-0.364495	-0.355478	-0.327112	-0.137554	0.101405	0.34399	0.534263	0.712423	0.717169	0.526327	0.289565	0.160357	0.287718	0.60842	0.943617	1.15951	1.13704	0.926668	0.704437	0.618627	0.752575	1.01575	1.17142
-1.72542	-1.58315	-1.42133	-1.26892	-1.14608	-1.05432	-0.921766	-0.752535	-0.648764	-0.662387	-0.742692	-0.717038	-0.570839	-0.394565	-0.183002	0.0564706	0.317812	0.62693	0.985344	1.25269	1.54859	1.7649	1.74678	1.52421	1.18532	0.896392	0.742235	0.770511	1.02553	1.42893	1.73602	1.79291	1.5843	1.17647	0.777641	0.41804	0.199657	0.279798	0.590671	0.965655	1.20099	1.27237	1.20983	1.13924	1.12227	1.03872	0.800418	0.417745	-0.0599281	-0.473444
-1.08279	-1.07713	-1.03265	-0.970451	-0.877935	-0.827252	-0.791177	-0.706774	-0.539981	-0.376756	-0.220179	-0.0987274	0.025805	0.13137	0.148665	0.185507	0.395099	0.576105	0.628213	0.554944	0.433899	0.269191	0.123308	0.0360326	-0.178868	-0.120822	0.0851171	0.0972487	-0.00508512	-0.124467	-0.283764	-0.533698	-0.766523	-0.788163	-0.563104	-0.179334	0.237474	0.459592	0.454719	0.313022	0.326268	0.592793	0.977872	1.33248	1.61721	1.74877	2.06888	2.50352	2.6076	2.3286
1.12416	0.870004	0.795569	1.06591	1.34965	1.47214	1.37518	1.11952	0.802087	0.611625	0.530399	0.49204	0.403541	0.476357	0.611076	0.774956	0.909522	1.11203	1.4119	1.64348	1.71449	1.62829	1.51313	1.51451	1.49123	1.31121	0.968924	0.741425	0.614982	0.434579	0.19994	-0.0881287	-0.166756	0.039496	0.420912	0.65672	0.677094	0.469374	0.130773	-0.219392	-0.50588	-0.701343	-0.721745	-0.63753	-0.55484	-0.528663	-0.573637	-0.66198	-0.806299	-0.809027
0.257694	0.121062	-0.215617	-0.609166	-0.88077	-0.865179	-0.604349	-0.304632	-0.0797875	-0.00729902	-0.0402671	-0.10199	-0.000456069	0.103988	0.280872	0.522154	0.599623	0.558547	0.349649	-0.00520018	-0.314408	-0.38435	-0.23625	-0.0146994	0.1448	0.120715	0.0447856	-0.141598	-0.432986	-0.58194	-0.406852	-0.280395	-0.183136	0.00517115	0.341656	0.654619	0.778943	0.745975	0.60349	0.397581	0.183703	0.0260168	-0.0463662	0.00609121	0.162566	0.338614	0.517326	0.698977	0.912798	1.13978
-0.23625	-0.0146994	0.1448	0.120715	0.0447856	-0.141598	-0.432986	-0.58194	-0.406852	-0.280395	-0.183136	0.00517115	0.341656	0.654619	0.778943	0.745975	0.60349	0.397581	0.183703	0.0260168	-0.0463662	0.00609121	0.162566	0.338614	0.517326	0.698977	0.912798	1.13978	1.35498	1.56825	1.59882	1.30819	0.785588	0.171723	-0.306476	-0.701417	-0.977368	-1.04473	-1.03392	-0.934023	-0.717795	-0.433984	-0.196944	-0.0494434	0.037156	0.0949444	0.160495	0.193758	0.193721	0.15754
1.30819	0.785588	0.171723	-0.306476	-0.701417	-0.977368	-1.04473	-1.03392	-0.934023	-0.717795	-0.433984	-0.196944	-0.0494434	0.037156	0.0949444	0.160495	0.193758	0.193721	0.15754	0.26047	0.350252	0.345198	0.309583	0.27604	0.426429	0.707771	1.10171	1.42867	1.57819	1.45177	1.05838	0.576098	0.160257	-0.272117	-0.641642	-0.898321	-0.791217	-0.507643	-0.247993	-0.0574003	0.0425843	0.0309588	-0.103594	-0.319007	-0.484725	-0.499498	-0.413332	-0.223491	0.238206	0.71318
-1.46591	-1.57103	-1.69831	-1.75623	-1.71545	-1.69721	-1.70746	-1.71662	-1.68588	-1.57816	-1.40373	-1.23009	-1.1349	-1.16022	-1.29009	-1.44223	-1.51824	-1.51405	-1.47771	-1.42321	-1.36185	-1.28406	-1.1429	-0.960016	-0.803558	-0.627711	-0.292109	0.173047	0.623214	0.923148	1.08364	1.03075	0.852704	0.712562	0.595773	0.396619	0.0786291	-0.207832	-0.329908	-0.441455	-0.58573	-0.707623	-0.746191	-0.670031	-0.516451	-0.436296	-0.47212	-0.526699	-0.484395	-0.349206
-0.144551	-0.179951	-0.072667	0.177663	0.397076	0.403867	0.176588	-0.222263	-0.526362	-0.495798	-0.330681	-0.119197	0.0570785	0.134168	0.148126	0.0960399	0.175148	0.449296	0.775446	1.23992	1.5524	1.65828	1.60021	1.52947	1.54397	1.60641	1.55506	1.28254	0.890721	0.678407	0.660742	0.658264	0.651631	0.684804	0.654841	0.490544	0.304761	0.268783	0.210457	0.166083	0.290257	0.679226	1.05916	1.2302	1.12983	0.905242	0.621235	0.403027	0.22866	0.0728811
-0.659908	-0.422734	-0.0851859	0.265118	0.516342	0.590693	0.505217	0.39358	0.408696	0.543571	0.766775	1.07565	1.36897	1.63627	1.72384	1.79918	2.05456	2.17042	2.07729	1.8497	1.55032	1.36325	1.31507	1.27531	1.18515	1.26862	1.6488	2.3075	2.99828	3.25457	3.0993	2.62158	2.03453	2.08018	2.62417	2.90687	2.9091	2.63143	2.14334	1.53281	0.983935	0.604889	0.537359	0.650487	0.920065	1.04904	1.06219	0.849633	0.510504	0.0676204
1.18515	1.26862	1.6488	2.3075	2.99828	3.25457	3.0993	2.62158	2.03453	2.08018	2.62417	2.90687	2.9091	2.63143	2.14334	1.53281	0.983935	0.604889	0.537359	0.650487	0.920065	1.04904	1.06219	0.849633	0.510504	0.0676204	0.00584346	0.311964	0.776682	1.18643	1.7144	2.16824	2.32506	2.22742	1.97681	1.74722	1.55887	1.29353	0.887144	0.432575	0.119782	-0.119746	-0.0512238	0.10201	0.24194	0.372783	0.504028	0.590304	0.697967	0.775417
-0.0512238	0.10201	0.24194	0.372783	0.504028	0.590304	0.697967	0.775417	0.684425	0.565259	0.544745	0.502149	0.37918	0.155995	-0.113684	-0.372259	-0.281865	0.113577	0.41542	0.533544	0.451722	0.326788	0.1702	-0.028835	-0.27612	-0.34621	-0.113742	0.250045	0.578914	0.772274	0.81833	0.762717	0.736328	0.978127	1.49836	2.19943	2.74524	3.17892	3.48269	3.53815	3.48542	3.26117	3.02572	2.83926	2.4099	1.83932	1.32726	0.864863	0.580383	0.615018
1.33324	1.46621	1.41246	1.23271	1.08896	0.782217	0.823114	1.39851	1.82242	2.16886	2.49795	2.6771	2.6386	2.53428	2.34686	2.07119	1.72492	1.46867	1.52539	1.75927	1.92105	1.94878	1.82388	1.67562	1.46243	1.32241	1.20342	0.995688	0.694714	0.501572	0.446172	0.356884	0.214464	0.131016	0.187209	0.238507	0.194807	0.0790853	0.0356593	0.255661	0.69812	1.04147	1.20905	1.22089	1.06443	0.971967	0.972962	0.918914	0.933011	1.01922
0.501572	0.446172	0.356884	0.214464	0.131016	0.187209	0.238507	0.194807	0.0790853	0.0356593	0.255661	0.69812	1.04147	1.20905	1.22089	1.06443	0.971967	0.972962	0.918914	0.933011	1.01922	1.09554	1.06536	0.894167	0.788521	0.961182	1.12223	1.29629	1.38052	1.32827	1.01542	0.790722	0.728172	0.797703	0.996228	1.39545	2.04715	2.72667	3.25912	3.47938	3.39855	3.18958	3.11785	3.13842	3.1723	3.18686	3.11739	2.98615	2.89373	2.81008
-0.654203	-0.669888	-0.779151	-0.81267	-0.653337	-0.435914	-0.197779	0.138232	0.407052	0.520244	0.486014	0.366385	0.184824	-0.0664452	-0.313234	-0.489597	-0.489591	-0.414719	-0.438269	-0.57704	-0.725024	-0.695539	-0.621912	-0.507801	-0.446661	-0.418411	-0.41202	-0.502378	-0.63814	-0.727559	-0.760804	-0.690071	-0.516084	-0.317808	-0.146354	-0.091815	-0.211107	-0.470304	-0.641622	-0.682982	-0.68363	-0.657087	-0.50141	-0.269541	-0.0417293	0.1736	0.394608	0.623943	0.759117	0.816301
-0.386738	-0.4348	-0.471962	-0.546257	-0.669208	-0.739017	-0.729248	-0.60328	-0.427213	-0.321218	-0.365136	-0.554903	-0.818691	-1.06215	-1.22459	-1.28606	-1.27517	-1.22341	-1.17763	-1.16519	-1.16006	-1.04763	-0.909389	-0.873363	-0.890082	-0.835177	-0.78428	-0.670335	-0.541602	-0.467134	-0.461151	-0.465299	-0.362115	-0.240299	-0.198007	-0.146338	-0.0363667	0.22059	0.5357	0.679836	0.67799	0.655607	0.567669	0.377488	0.127295	-0.149699	-0.28805	-0.255832	-0.157356	-0.01265
2.41552	3.15773	3.76538	4.09947	4.03563	3.6477	3.098	3.02773	3.25771	3.46533	3.58139	3.49176	3.15024	2.92153	2.83007	2.60028	2.30839	1.84146	1.34659	0.867466	0.50126	0.486175	0.585228	0.612003	0.489921	0.242962	0.109311	0.151374	0.322587	0.506572	0.646021	0.769249	0.883371	0.936007	0.826657	0.522425	0.0617709	-0.244214	-0.297736	-0.402468	-0.514281	-0.666405	-0.728295	-0.733406	-0.655034	-0.469715	-0.197891	0.175229	0.607409	0.980464
0.475336	0.152023	-0.222724	-0.47566	-0.567837	-0.511388	-0.370119	-0.299029	-0.221503	-0.211002	-0.200749	-0.0939641	0.00961915	0.0419016	-0.0104555	0.0020885	0.0308334	0.287561	0.639188	0.802284	0.855819	0.941316	1.07334	1.14261	1.18785	1.16471	1.14921	1.1202	1.24158	1.42507	1.45315	1.35336	1.2152	1.22076	1.55297	2.04308	2.38999	2.44018	2.19968	1.86558	1.62284	1.48425	1.51968	1.68403	1.77209	1.71716	1.4206	0.929281	0.352767	-0.0623221
1.1202	1.24158	1.42507	1.45315	1.35336	1.2152	1.22076	1.55297	2.04308	2.38999	2.44018	2.19968	1.86558	1.62284	1.48425	1.51968	1.68403	1.77209	1.71716	1.4206	0.929281	0.352767	-0.0623221	-0.0555166	0.244747	0.567442	0.843602	1.02029	1.11615	1.17194	1.28743	1.51622	1.81553	1.98512	2.09736	1.95952	1.59818	1.12552	0.799347	0.760779	0.770709	0.72476	0.559034	0.380974	0.221762	0.127711	0.043147	-0.0257961	-0.00328848	0.0176636
3.08202	2.83729	2.43246	2.11662	1.92249	1.73275	1.49738	1.26959	1.11281	1.03418	1.05475	1.12464	1.17166	1.11046	0.868054	0.506719	0.18556	0.0379749	0.0548976	0.0411786	-0.121466	-0.285397	-0.455142	-0.622574	-0.738971	-0.922045	-1.09398	-1.23785	-1.31985	-1.35253	-1.28734	-1.11108	-0.859375	-0.546434	-0.253152	-0.013903	0.164122	0.3552	0.640057	0.837698	0.883704	0.960188	1.20425	1.6215	2.09112	2.45982	2.58261	2.4981	2.41643	2.45134
0.495821	-0.104836	-0.501347	-0.637609	-0.715367	-0.63869	-0.470962	-0.266931	-0.0735234	0.0688359	0.128975	0.0819604	-0.0389244	-0.0209439	0.0904308	0.386066	0.82464	1.21435	1.459	1.62061	1.82892	2.06797	2.1339	2.06962	1.79709	1.31102	0.811562	0.460327	0.456253	0.608302	0.668392	0.821119	1.03667	1.19184	1.13958	0.814963	0.365992	0.0634098	-0.0444367	0.151086	0.413037	0.567793	0.531933	0.408596	0.249777	0.089536	-0.0829698	-0.0770538	-0.0555324	-0.123698
0.128975	0.0819604	-0.0389244	-0.0209439	0.0904308	0.386066	0.82464	1.21435	1.459	1.62061	1.82892	2.06797	2.1339	2.06962	1.79709	1.31102	0.811562	0.460327	0.456253	0.608302	0.668392	0.821119	1.03667	1.19184	1.13958	0.814963	0.365992	0.0634098	-0.0444367	0.151086	0.413037	0.567793	0.531933	0.408596	0.249777	0.089536	-0.0829698	-0.0770538	-0.0555324	-0.123698	-0.263334	-0.334243	-0.361247	-0.394046	-0.473827	-0.578707	-0.67285	-0.817859	-0.949622	-1.02608
-0.373881	-0.117795	0.227907	0.552187	0.689012	0.593942	0.412716	0.23706	0.0830011	-0.0963278	-0.210009	-0.0540582	0.095231	0.163168	0.16041	0.127351	0.0454026	-0.074462	-0.220488	-0.365149	-0.295392	0.101667	0.555611	0.935375	1.12958	1.11864	0.906904	0.581873	0.306158	0.30526	0.472711	0.587249	0.611185	0.743375	0.955935	1.4119	2.05309	2.65495	3.24912	3.53953	3.42565	2.99413	2.44449	1.8993	1.28054	0.712424	0.347919	0.304824	0.417095	0.547792
-0.142616	0.192375	0.672247	1.23461	1.74427	2.09552	2.33724	2.37955	2.4509	2.68834	3.21228	4.02872	4.68413	4.9532	4.71849	4.26741	3.70126	3.05897	2.57418	2.21154	1.88059	1.6796	1.67246	1.75685	1.78235	1.68493	1.53474	1.28766	1.01455	0.782468	0.660058	0.54171	0.529297	0.520572	0.375886	0.176958	-0.03972	-0.148435	-0.0883174	0.0318797	0.144277	0.224597	0.240622	0.159109	0.0348036	-0.0469513	-0.164007	-0.260582	-0.26529	-0.204481
-0.206685	-0.214149	-0.0668264	0.129086	0.278587	0.298035	0.187849	0.0298287	-0.0227289	0.0294082	0.089666	0.166576	0.359085	1.02306	1.81744	2.55737	3.35933	3.86544	3.86977	3.5158	3.21993	2.91867	2.5877	2.31557	2.09527	1.95187	1.85196	1.78961	1.72681	1.65941	1.56053	1.40589	1.18582	0.991319	0.953916	0.893923	0.736883	0.621575	0.631621	0.760437	0.869341	0.87587	0.751406	0.524891	0.22906	-0.0613876	-0.311633	-0.314367	-0.0962539	0.150772
2.09527	1.95187	1.85196	1.78961	1.72681	1.65941	1.56053	1.40589	1.18582	0.991319	0.953916	0.893923	0.736883	0.621575	0.631621	0.760437	0.869341	0.87587	0.751406	0.524891	0.22906	-0.0613876	-0.311633	-0.314367	-0.0962539	0.150772	0.270145	0.241172	0.189275	0.276255	0.478795	0.643325	0.667508	0.486644	0.257526	0.15045	0.0176844	-0.153769	-0.289178	-0.367822	-0.337044	-0.208017	-0.0153995	0.200266	0.363613	0.414013	0.325723	0.089317	-0.103381	-0.168575
0.089317	-0.103381	-0.168575	-0.0334557	0.380825	0.926525	1.46773	1.95684	2.3458	2.57901	2.61397	2.46277	2.13203	1.65364	1.01567	0.750679	0.833336	0.895374	0.843139	0.699066	0.586032	0.448325	0.29241	0.0516554	0.0584453	0.215208	0.444758	0.710924	0.912835	1.04691	1.09404	1.05368	0.903457	0.827532	0.853415	0.750938	0.55367	0.407562	0.354189	0.284154	0.245756	0.230552	0.159149	0.0847795	-0.0325662	-0.170468	-0.305048	-0.525907	-0.706579	-0.667826
0.448325	0.29241	0.0516554	0.0584453	0.215208	0.444758	0.710924	0.912835	1.04691	1.09404	1.05368	0.903457	0.827532	0.853415	0.750938	0.55367	0.407562	0.354189	0.284154	0.245756	0.230552	0.159149	0.0847795	-0.0325662	-0.170468	-0.305048	-0.525907	-0.706579	-0.667826	-0.489739	-0.313058	-0.242052	-0.247395	-0.309278	-0.434997	-0.488878	-0.229261	0.24032	0.721715	1.10997	1.28842	1.21256	1.09097	0.999092	0.933132	1.08787	1.18522	1.10017	0.814727	0.499964
2.66166	2.54321	2.67223	2.99976	3.31525	3.43952	3.3167	2.99704	2.95336	3.14532	3.04171	2.8209	3.13284	3.64363	3.94421	3.79593	3.25463	2.62867	2.10414	1.67641	1.29039	1.13179	0.897056	0.526953	0.20051	0.159675	0.228747	0.164936	0.0399211	-0.00203012	0.169375	0.442923	0.691559	0.791536	0.713317	0.539153	0.426125	0.468031	0.761874	1.04213	1.11607	0.944835	0.622783	0.22618	-0.026741	-0.152287	-0.216784	-0.127363	0.107573	0.399053
0.468031	0.761874	1.04213	1.11607	0.944835	0.622783	0.22618	-0.026741	-0.152287	-0.216784	-0.127363	0.107573	0.399053	0.65256	0.897734	0.967428	0.784201	0.529809	0.39234	0.334004	0.364131	0.509579	0.600284	0.74714	0.914497	1.28526	1.83153	2.29487	2.61024	2.70412	2.46092	1.97623	1.45217	1.09303	0.926391	0.858642	0.885203	1.22541	1.52402	1.58433	1.43358	1.22768	1.11827	1.17707	1.27412	1.29094	1.16121	1.03577	0.820288	0.589737
-0.088554	0.303947	0.575829	0.641302	0.509756	0.242993	-0.0727598	-0.370753	-0.495369	-0.483653	-0.47213	-0.481048	-0.42094	-0.253359	-0.0597487	-0.00381933	0.0194154	0.0572541	0.0760897	0.0324928	-0.029609	-0.14667	-0.335211	-0.526216	-0.629238	-0.6142	-0.534441	-0.342916	-0.0399845	0.222415	0.397713	0.495241	0.55454	0.551531	0.449725	0.268841	0.228749	0.592236	1.10347	1.53608	1.79581	1.871	1.99459	2.54524	3.25373	3.75569	3.92812	3.83189	3.69149	3.84266
-0.00381933	0.0194154	0.0572541	0.0760897	0.0324928	-0.029609	-0.14667	-0.335211	-0.526216	-0.629238	-0.6142	-0.534441	-0.342916	-0.0399845	0.222415	0.397713	0.495241	0.55454	0.551531	0.449725	0.268841	0.228749	0.592236	1.10347	1.53608	1.79581	1.871	1.99459	2.54524	3.25373	3.75569	3.92812	3.83189	3.69149	3.84266	4.22569	4.33924	4.10802	3.72096	3.77991	4.5676	5.55884	6.05114	5.98889	5.41811	4.40842	3.17385	2.21999	1.65872	1.30951
-0.733534	-0.797307	-0.866044	-0.771407	-0.537163	-0.25959	0.0173022	0.124401	0.130608	0.0877335	0.0845965	0.239269	0.449952	0.592935	0.595508	0.550872	0.681118	0.729277	0.843225	0.89723	0.86545	0.782018	0.646376	0.373759	0.144156	0.373056	0.680311	0.900188	1.04388	1.21003	1.41568	1.57625	1.80883	2.01112	2.10186	2.04111	2.11937	2.29112	2.31255	2.14823	1.75855	1.30654	0.974557	0.857924	0.861606	0.81428	0.613132	0.288731	-0.0581508	-0.283961
-0.456184	-0.345798	-0.333155	-0.296041	-0.137208	0.0299775	0.154485	0.177004	0.129789	0.0497828	0.0490963	0.155836	0.276098	0.337473	0.353973	0.396081	0.527534	0.752094	1.04174	1.26593	1.32746	1.18314	0.967624	0.813873	0.821221	0.870329	0.845249	0.68457	0.580173	0.557405	0.544035	0.636772	0.809966	1.00111	1.06031	0.91622	0.569718	0.3284	0.384059	0.466744	0.423059	0.242387	-0.0204891	-0.165385	-0.210509	-0.327439	-0.489264	-0.680683	-0.897057	-1.05274
-0.793151	-0.851969	-0.914823	-0.989239	-1.0663	-1.13751	-1.13243	-1.00285	-0.830131	-0.74395	-0.706555	-0.605772	-0.58639	-0.646069	-0.673216	-0.596532	-0.403902	-0.24385	-0.222616	-0.340871	-0.575382	-0.823805	-0.979484	-1.06683	-1.02691	-0.869252	-0.752948	-0.688468	-0.678179	-0.696181	-0.687594	-0.611454	-0.502065	-0.399953	-0.364876	-0.258372	-0.0422602	0.166693	0.327089	0.442333	0.556447	0.537213	0.379738	0.146041	0.0205693	0.0152563	0.0941028	0.226353	0.378067	0.518311
0.556447	0.537213	0.379738	0.146041	0.0205693	0.0152563	0.0941028	0.226353	0.378067	0.518311	0.637682	0.638801	0.532861	0.367806	0.18662	0.0312687	-0.0226316	0.0530063	0.244962	0.505072	0.841282	1.2473	1.77613	2.2448	2.48131	2.43161	2.23598	2.06241	2.24142	2.55	2.6411	2.46676	2.15935	1.96988	1.83903	1.66607	1.48818	1.27425	1.24427	1.64692	2.15202	2.59355	2.82385	2.73242	2.32299	1.77424	1.24677	0.763097	0.323047	0.0202969
0.110466	0.331953	0.343978	0.165759	-0.142484	-0.504871	-0.78611	-0.93084	-0.957923	-0.957881	-0.978656	-1.0525	-1.09801	-1.02238	-0.86051	-0.70792	-0.561026	-0.285295	-0.0305795	0.112489	0.215225	0.447193	0.628002	0.838379	1.11658	1.31808	1.39967	1.43931	1.44159	1.34634	1.10968	0.754509	0.42226	0.168175	-0.0648881	-0.193086	-0.221636	-0.248866	-0.212529	-0.142675	-0.109451	-0.0765679	0.0144814	0.162834	0.328071	0.432455	0.583461	0.839367	1.04469	1.06908
0.795347	1.08534	1.54991	2.04894	2.4046	2.49761	2.23205	1.71087	1.0779	0.467827	-0.103557	-0.322874	-0.405949	-0.492885	-0.586632	-0.728884	-0.848369	-0.852279	-0.852843	-0.881726	-0.944249	-1.00808	-0.989086	-0.820969	-0.638048	-0.376177	-0.0445341	0.179174	0.262103	0.189307	-0.0219098	-0.270421	-0.281498	-0.0185673	0.28317	0.597329	0.880232	0.981699	0.86153	0.591163	0.4462	0.25329	0.0594204	-0.10982	-0.240894	-0.333976	-0.442551	-0.500925	-0.456622	-0.327018
0.28317	0.597329	0.880232	0.981699	0.86153	0.591163	0.4462	0.25329	0.0594204	-0.10982	-0.240894	-0.333976	-0.442551	-0.500925	-0.456622	-0.327018	-0.206646	-0.102117	-0.0495839	-0.0320748	0.11117	0.275334	0.368148	0.362266	0.210031	-0.00990048	-0.17916	-0.265544	-0.29692	-0.217448	-0.0708863	0.00807943	0.0629615	0.161463	0.212527	0.136187	0.0329043	-0.0801199	0.111147	0.355787	0.477022	0.581445	0.630005	0.668325	0.637066	0.520324	0.403912	0.325528	0.246749	0.215102
-0.438465	-0.613937	-0.802087	-0.833777	-0.7288	-0.481966	-0.0930342	0.339433	0.734956	1.06445	1.27979	1.30522	1.19744	1.05193	1.10793	1.12016	1.12643	1.14257	1.45223	2.06672	2.51166	2.74958	2.67876	2.41064	2.0343	1.62908	1.21018	0.811445	0.516995	0.440346	0.619224	0.967391	1.32523	1.53181	1.55118	1.58969	1.66415	1.84866	2.10975	2.37228	2.52273	2.52959	2.37587	2.0049	1.40847	0.993768	0.755309	0.62607	0.572151	0.560527
1.32523	1.53181	1.55118	1.58969	1.66415	1.84866	2.10975	2.37228	2.52273	2.52959	2.37587	2.0049	1.40847	0.993768	0.755309	0.62607	0.572151	0.560527	0.437238	0.194487	-0.0961292	-0.351458	-0.563868	-0.687351	-0.59513	-0.285501	0.101134	0.432026	0.617026	0.659954	0.60872	0.474792	0.264189	0.0335398	-0.0310572	0.11532	0.37769	0.551702	0.524246	0.361765	0.264163	0.334788	0.423844	0.400551	0.330603	0.349113	0.391746	0.351073	0.206004	-0.0412409
-0.553063	-0.637512	-0.700355	-0.770615	-0.830445	-0.811894	-0.722107	-0.561922	-0.346183	-0.183886	-0.174064	-0.323574	-0.565864	-0.766662	-0.83339	-0.789174	-0.743368	-0.71604	-0.646174	-0.553629	-0.438922	-0.440834	-0.593004	-0.809156	-1.00336	-1.07488	-0.991284	-0.780044	-0.477256	-0.20806	-0.046555	0.0198359	0.098108	0.181656	0.348209	0.56332	0.549975	0.370603	0.0592988	0.0473688	0.265653	0.468789	0.529385	0.365806	0.10175	-0.103405	-0.120361	-0.0258284	-0.0163703	-0.0794586
0.181656	0.348209	0.56332	0.549975	0.370603	0.0592988	0.0473688	0.265653	0.468789	0.529385	0.365806	0.10175	-0.103405	-0.120361	-0.0258284	-0.0163703	-0.0794586	-0.104973	-0.169685	-0.261795	-0.396468	-0.513756	-0.607104	-0.606657	-0.521384	-0.254915	0.10835	0.414298	0.628637	0.681043	0.640002	0.581687	0.577131	0.659004	0.798616	0.872895	0.83741	0.701416	0.496515	0.375903	0.354507	0.276737	0.153391	-0.00312143	0.0721465	0.308388	0.393017	0.292491	0.0534878	-0.230494
0.646893	0.627688	0.483824	0.289891	0.14608	0.214196	0.403068	0.546666	0.681883	0.894496	1.17774	1.39356	1.47112	1.44806	1.3457	1.16663	1.04091	1.00615	1.2413	1.69218	2.2237	2.87344	3.64563	4.25936	4.40639	4.00267	3.21929	2.34629	1.54758	1.16199	1.29777	1.9147	2.67537	3.22255	3.30584	3.02594	2.51403	2.01283	1.78078	1.94826	1.95829	1.60305	0.982027	0.28199	-0.281779	-0.455922	-0.17648	0.130805	0.371947	0.428799
-0.00250343	0.0915618	0.216038	0.374409	0.458169	0.508224	0.517872	0.432844	0.272213	0.081283	-0.0351026	-0.13382	-0.234027	-0.359465	-0.485711	-0.587429	-0.64496	-0.600481	-0.53831	-0.400318	-0.193857	0.0719008	0.365589	0.55063	0.530369	0.337597	0.204693	0.500546	1.02905	1.3979	1.48938	1.28356	0.926532	0.556483	0.234912	0.0594792	0.106301	0.262131	0.408549	0.467053	0.42394	0.306689	0.119583	-0.150439	-0.441819	-0.654215	-0.796202	-0.936375	-1.05637	-1.09299
0.416204	0.227822	-0.0488747	-0.364461	-0.632459	-0.74102	-0.75298	-0.673653	-0.539288	-0.41994	-0.382386	-0.444046	-0.597291	-0.732815	-0.753217	-0.690962	-0.534148	-0.378346	-0.264595	-0.18345	-0.120829	-0.0714082	-0.047513	-0.055588	-0.0812901	-0.104125	-0.0327103	0.19116	0.789014	1.58494	2.21825	2.53888	2.56225	2.45508	2.41937	2.33785	2.0624	1.57743	1.0023	0.393576	0.0869556	0.170698	0.245936	0.406809	0.517113	0.539574	0.528562	0.588343	0.776981	1.04671
0.55496	0.696316	0.660938	0.47101	0.274929	0.332879	0.556524	0.757846	0.831467	0.756603	0.572025	0.314064	0.147403	0.272237	0.563771	0.81169	0.947314	1.107	1.32664	1.7215	2.14473	2.37861	2.31925	1.95416	1.37984	0.737085	0.150419	-0.0700012	0.0869512	0.251234	0.394692	0.390513	0.298119	0.248142	0.212554	0.133889	0.275032	0.524189	0.598205	0.476466	0.415079	0.422022	0.265083	-0.039174	-0.390023	-0.701741	-0.936202	-1.09229	-1.12579	-1.02735
0.301049	0.44738	0.721758	0.92367	0.933233	0.735042	0.407239	0.0840593	-0.127986	-0.154835	0.0289239	0.243939	0.335586	0.269873	0.0953644	0.063534	0.605202	1.17581	1.44926	1.34033	1.01335	0.719705	0.733522	0.896074	0.968504	0.846107	0.571116	0.345475	0.151588	-0.0282358	-0.069455	0.114638	0.540733	1.11357	1.80422	2.62286	3.40991	4.02598	4.31756	4.21963	3.81142	3.1829	2.62569	2.3276	2.36634	3.00283	3.87595	4.4388	4.46431	3.99245
0.719705	0.733522	0.896074	0.968504	0.846107	0.571116	0.345475	0.151588	-0.0282358	-0.069455	0.114638	0.540733	1.11357	1.80422	2.62286	3.40991	4.02598	4.31756	4.21963	3.81142	3.1829	2.62569	2.3276	2.36634	3.00283	3.87595	4.4388	4.46431	3.99245	3.46284	2.77956	2.36469	2.26793	2.22519	2.03414	1.83411	1.60857	1.51654	1.59404	1.56391	1.52438	1.53768	1.81771	2.40114	3.0652	3.62442	4.10207	4.27872	3.96467	3.22385
3.40991	4.02598	4.31756	4.21963	3.81142	3.1829	2.62569	2.3276	2.36634	3.00283	3.87595	4.4388	4.46431	3.99245	3.46284	2.77956	2.36469	2.26793	2.22519	2.03414	1.83411	1.60857	1.51654	1.59404	1.56391	1.52438	1.53768	1.81771	2.40114	3.0652	3.62442	4.10207	4.27872	3.96467	3.22385	2.45427	2.04384	1.85502	1.73955	1.65749	1.5835	1.432	1.10787	0.612784	0.0906665	-0.363125	-0.54092	-0.455375	-0.407329	-0.387118
-0.499897	-0.70295	-0.94362	-1.10418	-1.19797	-1.25956	-1.31863	-1.15946	-0.951778	-0.780301	-0.624697	-0.625647	-0.765388	-0.983254	-1.16112	-1.24449	-1.27856	-1.27912	-1.23071	-1.17963	-1.18447	-1.20643	-1.2074	-1.09786	-0.895454	-0.688807	-0.517218	-0.428276	-0.386282	-0.296451	-0.127128	0.0399665	0.150649	0.17771	0.0952568	-0.0612007	-0.262238	-0.379691	-0.332538	-0.20688	-0.0378147	0.162487	0.590895	1.22739	1.74057	1.96924	1.92163	1.6937	1.47697	1.48015
-1.06306	-1.00443	-0.858561	-0.678551	-0.480871	-0.258098	-0.0257402	0.126635	0.139184	0.0298185	-0.126739	-0.268354	-0.341675	-0.312032	-0.108489	0.453271	1.12937	1.61288	1.87788	1.82942	1.48642	0.983725	0.613983	0.619005	1.01913	1.55189	1.91576	1.96258	1.66071	1.21223	1.04167	1.02882	1.33235	1.6694	1.78447	1.70975	1.42635	1.02025	0.568604	0.141885	-0.223497	-0.510079	-0.697689	-0.740478	-0.703347	-0.663662	-0.575744	-0.3813	-0.106912	0.222114
1.13971	0.520504	-0.148538	-0.634095	-0.597172	-0.352153	-0.119255	0.0457116	0.0709476	-0.0302149	-0.234581	-0.415732	-0.472473	-0.47274	-0.39311	-0.303128	-0.15336	0.108101	0.301303	0.366698	0.300607	0.143701	-0.084739	-0.192138	-0.26533	-0.165741	0.176672	0.586085	0.855629	0.910593	0.761717	0.507435	0.254728	0.229959	0.161999	0.0373987	-0.0891866	-0.278632	-0.431223	-0.541876	-0.489932	-0.306949	-0.142848	-0.061161	-0.1173	-0.200719	-0.201191	-0.224365	-0.246528	-0.206442
2.14596	1.44778	1.08071	1.04154	1.22718	1.5281	1.7922	2.20265	2.64656	3.0316	3.14053	2.9617	2.38087	1.81897	1.4214	1.0974	1.19017	1.52498	1.87854	2.043	1.98331	1.68152	1.23111	0.729197	0.388218	0.25266	0.250729	0.256048	0.243231	0.15923	0.191953	0.509015	0.837563	1.16657	1.43166	1.56745	1.59199	1.54561	1.25122	0.876539	0.504319	0.209927	-0.159071	-0.34314	-0.258397	-0.144043	-0.0764982	-0.12928	-0.2718	-0.339575
0.876539	0.504319	0.209927	-0.159071	-0.34314	-0.258397	-0.144043	-0.0764982	-0.12928	-0.2718	-0.339575	-0.374538	-0.527088	-0.703884	-0.890172	-0.906416	-0.766464	-0.582774	-0.423046	-0.295566	-0.229294	-0.229885	-0.246469	-0.264754	-0.29921	-0.360621	-0.422951	-0.482109	-0.360967	-0.0600113	0.267624	0.52083	0.749457	1.00697	1.18161	1.13771	0.904963	0.589504	0.513645	0.571119	0.737917	1.00502	1.26881	1.52989	1.83373	1.99815	1.91884	1.59291	1.33445	1.1766
-0.482109	-0.360967	-0.0600113	0.267624	0.52083	0.749457	1.00697	1.18161	1.13771	0.904963	0.589504	0.513645	0.571119	0.737917	1.00502	1.26881	1.52989	1.83373	1.99815	1.91884	1.59291	1.33445	1.1766	0.899862	0.613401	0.322934	0.267166	0.557022	0.823253	0.941279	0.979293	1.03311	1.10258	1.08269	0.976855	0.769041	0.469971	0.197308	0.291612	0.483353	0.574216	0.596927	0.617755	0.702968	0.717202	0.539505	0.18593	-0.172992	-0.402813	-0.567391
0.573887	0.482793	0.362014	0.4474	0.766501	1.07188	1.255	1.32246	1.34369	1.21299	0.876333	0.382031	-0.151019	-0.559467	-0.68219	-0.694062	-0.666268	-0.621654	-0.552325	-0.413179	-0.153594	0.24322	0.651696	0.98117	1.20014	1.22002	1.03466	0.744402	0.956927	1.30065	1.3303	1.07048	0.605717	0.225921	0.118291	0.141881	0.258828	0.368085	0.379835	0.3444	0.209598	-0.0141762	-0.124053	-0.261265	-0.168839	0.0846559	0.128268	0.0148314	-0.25287	-0.56598
0.651696	0.98117	1.20014	1.22002	1.03466	0.744402	0.956927	1.30065	1.3303	1.07048	0.605717	0.225921	0.118291	0.141881	0.258828	0.368085	0.379835	0.3444	0.209598	-0.0141762	-0.124053	-0.261265	-0.168839	0.0846559	0.128268	0.0148314	-0.25287	-0.56598	-0.789765	-0.83881	-0.87109	-0.885512	-0.884897	-0.862399	-0.847827	-0.766112	-0.517865	-0.222241	0.0395686	0.219621	0.24684	0.0990042	-0.183262	-0.317679	-0.328108	-0.351462	-0.469725	-0.602431	-0.680403	-0.66577
0.46514	0.402841	0.145898	-0.197942	-0.437151	-0.490549	-0.40828	-0.205319	0.00611015	0.107024	0.0355724	-0.191417	-0.478568	-0.746553	-0.940404	-1.03854	-0.809645	-0.28752	0.231015	0.727171	1.02126	1.06366	0.807605	0.620127	0.838846	1.06401	1.05634	0.87133	0.662287	0.516686	0.543377	0.736738	0.853435	0.859922	0.77389	0.626726	0.480108	0.587689	1.12169	1.80593	2.28298	2.50611	2.39631	2.21788	2.14413	2.08414	2.22373	2.28598	2.13376	1.84328
0.229786	0.105914	-0.00382468	-0.0632585	-0.100762	-0.0876732	0.020095	0.161215	0.221799	0.158215	0.0847995	0.11939	0.122167	0.0411063	-0.0758216	-0.00462676	0.0945085	0.244159	0.537694	0.713316	0.833315	0.875408	0.752191	0.453468	0.0799658	-0.214448	-0.171018	0.0704157	0.326969	0.567406	0.734393	0.866536	1.0978	1.49843	1.84246	1.98019	1.83238	1.4254	0.929435	0.56979	0.519398	0.650569	0.834907	1.02742	1.16207	1.22026	1.20598	1.09303	0.848505	0.614639
1.18291	0.939673	0.663536	0.496753	0.369219	0.176628	-0.0174666	-0.151724	-0.100015	0.147382	0.405698	0.572261	0.565022	0.432112	0.373376	0.333824	0.242719	0.157955	0.0830014	0.0193827	-0.0399891	-0.0700636	0.0383808	0.289537	0.731583	1.1434	1.31448	1.19742	0.995569	0.919564	0.998064	1.1961	1.37392	1.66328	1.91182	1.99593	1.9813	2.01044	2.01051	1.92653	1.81794	1.78054	1.8208	1.97927	1.99795	1.88718	1.54904	0.944548	0.275689	-0.238159
0.0193827	-0.0399891	-0.0700636	0.0383808	0.289537	0.731583	1.1434	1.31448	1.19742	0.995569	0.919564	0.998064	1.1961	1.37392	1.66328	1.91182	1.99593	1.9813	2.01044	2.01051	1.92653	1.81794	1.78054	1.8208	1.97927	1.99795	1.88718	1.54904	0.944548	0.275689	-0.238159	-0.47285	-0.460412	-0.244874	0.1041	0.432989	0.627902	0.620242	0.461629	0.209078	0.12413	0.126257	-0.0096831	-0.252215	-0.561895	-0.822152	-0.920042	-0.946018	-0.905481	-0.743117
0.896846	1.17862	1.31714	1.31803	1.27879	1.31425	1.41923	1.51313	1.49346	1.37208	1.18387	1.00254	0.972261	1.06543	1.08851	1.08106	0.979112	0.734658	0.472531	0.427585	0.567296	0.739849	0.86035	0.78876	0.501122	0.134285	-0.17976	-0.241565	0.0117828	0.248936	0.340644	0.355429	0.533166	0.706275	0.730084	0.684778	0.504727	0.22946	0.0800063	0.000323017	0.00653122	0.0387172	0.0376597	0.0426531	0.155978	0.466135	0.838659	1.23894	1.54384	1.66678
-0.17976	-0.241565	0.0117828	0.248936	0.340644	0.355429	0.533166	0.706275	0.730084	0.684778	0.504727	0.22946	0.0800063	0.000323017	0.00653122	0.0387172	0.0376597	0.0426531	0.155978	0.466135	0.838659	1.23894	1.54384	1.66678	1.64879	1.64642	1.71913	1.65371	1.46691	1.29626	1.05365	0.65148	0.203813	0.0496735	0.150609	0.311084	0.505529	0.627439	0.613378	0.457808	0.279708	0.139661	0.0166585	-0.0463253	0.00768517	0.101637	0.131616	0.0551778	-0.00363381	0.0195194
-0.776284	-0.711224	-0.678658	-0.650003	-0.605596	-0.599934	-0.636825	-0.719545	-0.837462	-0.990666	-1.1634	-1.33403	-1.4265	-1.32754	-1.18995	-1.08881	-1.00988	-0.960485	-0.955052	-0.969405	-1.00427	-1.04706	-1.05149	-0.998886	-0.945959	-0.83049	-0.500819	0.0466036	0.664226	1.32246	1.93512	2.22277	2.12916	1.7524	1.30065	0.921459	0.649383	0.458597	0.189562	-0.0829312	-0.24342	-0.287182	-0.180887	0.0533693	0.269224	0.329078	0.222485	0.0309981	-0.0862054	-0.204462
1.42364	1.38087	1.12674	0.794108	0.555492	0.428344	0.709714	1.24507	1.80718	2.27097	2.47778	2.46706	2.43257	2.43153	2.47427	2.58439	2.5795	2.54389	2.55005	2.50167	2.31635	2.03753	1.77971	1.58244	1.49912	1.55059	1.61743	1.53058	1.44494	1.50939	1.77777	2.03312	1.96387	1.68977	1.39312	1.2166	1.0986	0.827629	0.570917	0.401461	0.278813	-0.0143103	-0.0227992	0.364485	0.720523	0.961393	1.02743	0.921816	0.641334	0.357439
-0.026885	-0.231762	-0.290195	-0.255709	-0.181033	-0.014785	0.193686	0.287881	0.280578	0.260811	0.339916	0.440938	0.507224	0.579876	0.589462	0.477106	0.291325	0.069286	-0.113251	-0.180454	-0.165227	-0.100686	0.0485932	0.118389	0.0376529	-0.0592727	0.0429872	0.237472	0.414516	0.533969	0.543143	0.442789	0.297836	0.110317	-0.117279	-0.218225	-0.247773	-0.190677	0.0656867	0.398684	0.669529	0.803475	0.765496	0.588908	0.397844	0.268929	0.220666	0.244288	0.314815	0.416665
-0.252359	-0.00164291	0.126463	0.145412	0.111978	0.0246321	-0.0397508	0.0710454	0.39104	0.982422	1.69576	2.42467	3.06925	3.6287	4.24012	4.88236	5.56112	6.02224	5.99541	5.43128	4.51325	3.44636	2.32876	1.3071	0.618197	0.392537	0.523298	0.778947	1.05282	1.25304	1.33672	1.21191	0.97964	0.656018	0.380132	0.443636	0.742545	1.20993	1.77991	2.27784	2.43583	2.29996	2.09717	1.82015	1.36953	0.960034	0.63546	0.416373	0.213326	-0.0214122
0.00638748	0.102426	0.0162533	-0.194234	-0.381277	-0.432216	-0.342364	-0.15189	0.0226499	0.0871467	-0.0414091	-0.295472	-0.587948	-0.878573	-1.09428	-1.23894	-1.32031	-1.38118	-1.3928	-1.30939	-1.19298	-1.06824	-0.981545	-0.924267	-0.862681	-0.779136	-0.704283	-0.490591	-0.189026	0.114079	0.317441	0.309616	0.117773	-0.154095	-0.311251	-0.285102	-0.0408424	0.312081	0.660402	1.02254	1.35419	1.58662	1.88645	2.07713	2.0689	1.79107	1.40949	1.11287	0.912605	0.73626
0.85432	0.926696	0.71837	0.319883	-0.175664	-0.495377	-0.518851	-0.544271	-0.573985	-0.57039	-0.519488	-0.461242	-0.373757	-0.181914	-0.03108	0.0365756	0.0705483	0.0926753	0.0509301	-0.0710916	-0.125913	-0.0209886	0.0941022	0.184348	0.3025	0.486846	0.772424	1.14634	1.50045	1.87553	2.31003	2.58475	2.5638	2.3752	2.15811	2.01978	2.07984	2.18505	2.16578	2.06682	1.83716	1.67281	1.65505	1.63908	1.60642	1.6794	1.93438	2.34259	2.77317	3.03309
0.120039	0.520684	0.861557	1.03614	1.01155	0.801812	0.498358	0.217253	0.0737162	0.159758	0.433607	0.697271	0.932344	1.21343	1.52507	1.64073	1.49434	1.04143	0.688084	0.94706	1.21988	1.23668	1.15021	1.2659	1.41328	1.46225	1.29083	0.931152	0.515295	0.462887	0.611441	0.781036	0.775097	0.574196	0.307371	0.0137565	-0.142711	-0.0765294	0.0223012	0.0304693	0.033005	0.00907979	-0.192281	-0.494273	-0.718188	-0.73141	-0.650234	-0.546916	-0.486705	-0.454813
0.318399	0.188847	0.0234706	-0.166413	-0.334827	-0.44521	-0.494936	-0.46593	-0.436028	-0.391454	-0.179248	0.125823	0.362496	0.494809	0.585818	0.516349	0.287394	0.0694625	-0.0668739	-0.0662023	0.038267	0.148774	0.209597	0.232378	0.276358	0.343692	0.424518	0.78563	1.464	2.24773	2.8795	3.13288	2.96727	2.51513	2.08368	1.85449	1.80194	1.78772	1.54254	1.20165	0.866267	0.561534	0.264299	0.0699741	-0.00642999	-0.123519	-0.18266	-0.091245	0.109217	0.362363
0.669288	0.656826	0.532613	0.434271	0.404717	0.44866	0.558982	0.628918	0.680764	0.708812	0.644593	0.517544	0.359041	0.183989	-0.0248059	-0.196615	-0.261972	-0.270375	-0.317552	-0.452071	-0.644054	-0.782127	-0.737798	-0.561354	-0.315968	-0.0421883	0.195378	0.305116	0.423298	0.755707	0.994327	1.1284	1.12063	0.887427	0.51193	0.274559	0.339636	0.5993	0.811154	0.850851	0.928344	1.01975	1.15609	1.38522	1.51367	1.58101	1.56333	1.43682	1.19624	0.911698
0.5993	0.811154	0.850851	0.928344	1.01975	1.15609	1.38522	1.51367	1.58101	1.56333	1.43682	1.19624	0.911698	0.722398	0.687992	0.560325	0.439942	0.300654	0.103583	-0.127382	-0.389928	-0.547712	-0.543252	-0.497444	-0.45366	-0.513684	-0.62462	-0.707549	-0.733812	-0.781006	-0.762284	-0.618067	-0.42586	-0.183024	0.0665959	0.257853	0.294899	0.165633	0.160112	0.274761	0.421503	0.60566	0.716197	0.751941	0.692821	0.533646	0.291042	0.117965	0.249168	0.535218
0.60566	0.716197	0.751941	0.692821	0.533646	0.291042	0.117965	0.249168	0.535218	0.80892	0.987064	1.06328	1.13758	1.2436	1.4473	1.72778	2.05295	2.30592	2.26525	1.85746	1.1995	0.574707	0.205197	0.154315	0.280113	0.26586	0.0993849	-0.0937657	-0.312309	-0.496342	-0.577827	-0.494022	-0.379063	-0.319919	-0.292106	-0.260142	-0.14898	-0.0621938	-0.0347548	-0.0842141	-0.230448	-0.290669	-0.0545899	0.37213	0.771641	1.05259	1.18534	1.05677	0.706663	0.345967
-0.155027	-0.101086	-0.169076	-0.349279	-0.490311	-0.41707	-0.309755	-0.19161	-0.0716053	0.0276733	0.118385	0.133676	0.03277	-0.0494593	-0.112446	-0.129953	0.0383496	0.214811	0.277794	0.250168	0.216659	0.133598	0.106614	0.130848	0.119063	0.123326	0.182116	0.222775	0.218482	0.386821	0.698354	1.02672	1.28783	1.42536	1.4337	1.36352	1.21895	1.06403	0.984187	0.966991	0.947369	0.855223	0.672988	0.453945	0.501597	0.488941	0.33772	0.164898	0.0761804	0.0867163
-0.0250867	0.277826	0.522897	0.591626	0.470524	0.253532	0.0717904	0.0569896	0.128776	0.177404	0.161256	0.271045	0.447309	0.543802	0.478487	0.273506	-0.00717935	-0.210709	-0.306725	-0.289582	-0.0705582	0.0932942	0.130325	0.0448882	-0.128518	-0.306661	-0.315889	-0.22504	-0.114371	0.0576231	0.285903	0.474301	0.557118	0.513347	0.366778	0.195919	0.103712	0.0322206	-0.143252	-0.353374	-0.496355	-0.595673	-0.593646	-0.587467	-0.545865	-0.397399	-0.0781807	0.223799	0.365724	0.348139
-0.556152	-0.280215	-0.0853674	0.0752933	0.259399	0.385372	0.33178	0.133011	-0.0816546	-0.159255	-0.0939616	0.0214245	0.0900279	0.110985	0.097522	0.020112	-0.0655191	0.00507334	0.223664	0.435404	0.474288	0.310834	0.0323772	-0.210157	-0.290516	-0.0958349	0.283018	0.758491	1.29906	1.87535	2.43104	2.90731	3.14677	3.11833	2.97592	2.86679	2.86199	2.80901	2.6306	2.35764	2.03069	1.71849	1.34065	0.879503	0.581603	0.622193	0.938086	1.39222	1.73792	1.7993
-0.472995	-0.463807	-0.476345	-0.496123	-0.495343	-0.424782	-0.131077	0.395452	1.02367	1.61294	2.07619	2.41407	2.77225	3.05156	3.0732	2.7527	2.10732	1.27983	0.431704	-0.249146	-0.497748	-0.497784	-0.471253	-0.474893	-0.595235	-0.641253	-0.479795	-0.298407	-0.14633	-0.0631301	-0.104363	-0.191515	-0.159888	0.0688888	0.514707	0.959172	1.33029	1.65017	1.78609	1.66334	1.31188	0.839985	0.391762	0.115512	0.00137636	-0.0570549	-0.0644015	0.0818437	0.363863	0.678014
-0.722354	-0.770719	-0.609264	-0.439523	-0.326092	-0.282463	-0.298777	-0.363225	-0.431632	-0.496373	-0.579449	-0.699047	-0.807174	-0.741995	-0.602873	-0.457505	-0.255648	0.0313522	0.385799	0.683439	0.851997	0.890101	0.89648	0.9875	0.930163	0.706227	0.30542	-0.0202359	-0.115874	0.0640977	0.290586	0.351988	0.329097	0.815829	1.81325	2.77686	3.54353	3.86951	3.75515	3.38468	2.91798	2.56687	2.92934	3.11461	2.89564	2.45339	1.98102	1.55303	1.08909	0.547283
0.523434	0.489343	0.541445	0.586526	0.619241	0.699946	0.849012	1.00324	1.09639	1.15761	1.16508	1.07235	0.84555	0.633405	0.413803	0.202836	0.146687	0.364344	0.640367	0.733275	0.639382	0.420084	0.204428	-0.0292888	-0.208294	-0.140038	0.0641396	0.202491	0.213602	0.0750767	-0.127652	-0.293021	-0.379068	-0.416106	-0.403827	-0.37004	-0.233788	0.00648375	0.222814	0.374669	0.462015	0.437443	0.285022	0.0295953	-0.327562	-0.592679	-0.742201	-0.8487	-0.739886	-0.568094
-0.859836	-1.01953	-1.21599	-1.37477	-1.46438	-1.44459	-1.346	-1.28762	-1.27079	-1.25616	-1.19534	-1.11058	-1.05304	-1.02889	-1.01492	-0.956423	-0.819689	-0.682894	-0.556107	-0.432974	-0.398694	-0.48137	-0.634906	-0.759331	-0.726802	-0.659807	-0.574344	-0.452402	-0.328454	-0.308403	-0.372931	-0.460478	-0.312487	0.155311	0.613428	0.947864	1.16393	1.25633	1.24358	1.10195	0.891228	0.648755	0.582305	0.674345	0.731292	0.756571	0.666895	0.522629	0.334699	0.159326
-0.0492685	-0.191663	-0.388769	-0.544165	-0.613049	-0.63666	-0.660554	-0.600207	-0.37694	-0.0889458	0.167837	0.385429	0.617185	0.735984	0.672809	0.434539	0.133876	-0.130621	-0.176404	0.10834	0.539547	1.04151	1.4903	1.79367	1.91607	1.86118	1.6596	1.38276	1.16297	1.12512	1.10113	1.04974	0.954209	0.805694	0.588195	0.315434	0.0232837	-0.211316	-0.368458	-0.472564	-0.506708	-0.465688	-0.337428	-0.135972	0.120204	0.440109	0.740878	0.897745	0.908687	0.835427
-0.130621	-0.176404	0.10834	0.539547	1.04151	1.4903	1.79367	1.91607	1.86118	1.6596	1.38276	1.16297	1.12512	1.10113	1.04974	0.954209	0.805694	0.588195	0.315434	0.0232837	-0.211316	-0.368458	-0.472564	-0.506708	-0.465688	-0.337428	-0.135972	0.120204	0.440109	0.740878	0.897745	0.908687	0.835427	0.732853	0.767219	0.733342	0.615826	0.492528	0.405067	0.331253	0.252283	0.202772	0.221951	0.284732	0.414866	0.473902	0.393782	0.219116	-0.0447134	-0.345044
0.805694	0.588195	0.315434	0.0232837	-0.211316	-0.368458	-0.472564	-0.506708	-0.465688	-0.337428	-0.135972	0.120204	0.440109	0.740878	0.897745	0.908687	0.835427	0.732853	0.767219	0.733342	0.615826	0.492528	0.405067	0.331253	0.252283	0.202772	0.221951	0.284732	0.414866	0.473902	0.393782	0.219116	-0.0447134	-0.345044	-0.584156	-0.778922	-0.809413	-0.706889	-0.614393	-0.439261	-0.130867	0.13156	0.261016	0.231514	0.154408	0.236516	0.424581	0.663442	0.833584	0.901416
-0.592055	-0.503866	-0.255043	0.0679319	0.369699	0.545173	0.567239	0.502955	0.517999	0.433371	0.266853	0.147544	0.130879	0.18651	0.194002	0.0866724	0.0156595	0.0191271	-0.00210614	-0.140283	-0.370101	-0.703826	-0.926079	-0.769083	-0.438236	0.0515272	0.513404	0.776914	1.04288	1.33949	1.47328	1.52605	1.54935	1.60831	1.81518	1.99509	1.99855	1.71099	1.18572	0.527002	0.0765951	0.0477093	0.334377	0.749234	0.974022	0.955474	0.776203	0.620281	0.603872	0.670443
1.44756	1.43213	1.18806	0.898298	0.645614	0.486734	0.40325	0.31075	0.130211	-0.0440399	-0.0899189	-0.0358939	0.251382	0.544536	0.685702	0.689702	0.575976	0.439883	0.317777	0.295707	0.349126	0.457238	0.593557	0.640099	0.575836	0.522988	0.667494	0.903747	1.26308	1.69381	2.0994	2.44536	2.63844	2.7029	2.48324	1.91989	1.33125	1.06138	1.10414	1.09535	0.858347	0.457461	-0.0118556	-0.154164	-0.0398201	0.245241	0.764001	1.49355	2.01061	2.15835
-1.42586	-1.43244	-1.4591	-1.4973	-1.53515	-1.51193	-1.47399	-1.39503	-1.18485	-0.904409	-0.596305	-0.285682	-0.0134537	0.202342	0.340898	0.405072	0.379074	0.29253	0.163782	0.0888666	0.0597752	0.215081	0.43708	0.405632	0.169035	-0.20068	-0.467973	-0.535223	-0.417306	-0.0889583	0.429952	1.0127	1.48961	1.73183	1.70908	1.51146	1.34034	1.29422	1.13693	0.812829	0.332828	0.037125	0.17099	0.358927	0.398975	0.277503	0.161032	0.133083	0.181362	0.221981
0.249866	0.508074	0.694962	0.738267	0.667538	0.585182	0.599556	0.72829	0.820985	0.877221	0.875944	1.0253	1.17399	1.20832	1.17822	1.03397	0.773829	0.497062	0.300941	0.23651	0.216138	0.13201	-0.0116117	-0.0584255	0.0511985	0.310978	0.569692	0.697291	0.626105	0.33117	-0.0919077	-0.388363	-0.420879	-0.324676	-0.217792	-0.0783377	0.163886	0.400538	0.492106	0.439215	0.244177	0.143478	0.449375	0.774903	0.858252	0.832712	0.829679	0.713462	0.561704	0.449017
-0.716792	-0.768318	-0.86338	-0.973662	-1.02653	-1.05316	-1.04653	-1.05039	-1.06874	-1.10718	-1.09386	-1.00509	-0.920865	-0.876143	-0.859656	-0.848859	-0.841605	-0.823154	-0.798259	-0.824889	-0.845864	-0.858082	-0.804205	-0.737804	-0.728905	-0.803269	-0.894379	-0.955797	-0.899326	-0.745441	-0.541778	-0.290901	-0.0833301	0.0704237	0.0744049	-0.0884507	-0.327364	-0.512301	-0.558419	-0.513497	-0.39679	-0.306721	-0.26738	-0.192502	0.00298957	0.174157	0.194663	-0.0111509	-0.301012	-0.505139
-0.505139	-0.629434	-0.548356	-0.386379	-0.199465	-0.102918	-0.0304824	0.023176	0.00202347	0.0126033	0.0572532	0.145153	0.16821	0.0214537	-0.185386	-0.113841	0.242417	0.686993	1.14748	1.59779	2.00134	2.37057	2.49772	2.49739	2.30851	1.80612	1.16627	0.549462	0.222753	0.135623	0.261111	0.559469	0.850901	1.02266	1.16495	1.29212	1.2848	1.27001	1.18321	0.937878	0.715502	0.560221	0.597963	0.703462	0.649664	0.410515	0.167526	0.356353	0.741294	1.01257
0.785161	0.598689	0.336842	0.0442297	-0.217725	-0.299802	-0.0470359	0.442894	1.09997	1.82538	2.46877	2.85602	2.94862	2.90708	2.90399	2.89742	2.77633	2.45399	1.95629	1.34959	0.773469	0.350759	0.188447	0.264553	0.477096	0.737437	0.919394	0.939163	0.76433	0.465605	0.183657	0.152686	0.341891	0.452587	0.444878	0.322134	0.168886	0.113615	0.211655	0.319547	0.393415	0.487308	0.61501	0.691394	0.738116	0.691924	0.503134	0.265045	0.162246	0.160453
0.723642	0.467589	0.261907	0.225904	0.266401	0.217091	0.0786034	-0.0864649	-0.172094	-0.143883	-0.090789	0.0225478	0.175008	0.323332	0.350771	0.483927	0.923357	1.48798	2.00605	2.2994	2.3725	2.36715	2.08869	1.77613	1.75512	1.7112	1.83076	1.8568	1.75255	1.57529	1.23206	0.828913	0.585983	0.513997	0.548397	0.685069	0.717983	0.723998	0.612485	0.511444	0.469884	0.513166	0.479758	0.263936	0.0798168	0.0774033	0.19201	0.25676	0.30828	0.357447
-1.01591	-1.0799	-1.1391	-1.13868	-1.08205	-1.04484	-1.0675	-1.10872	-1.14854	-1.17694	-1.20306	-1.20672	-1.15479	-1.02959	-0.8753	-0.739683	-0.686339	-0.723997	-0.871719	-1.10262	-1.32548	-1.4326	-1.40699	-1.31167	-1.2205	-1.18536	-1.21601	-1.29405	-1.37958	-1.40216	-1.33439	-1.20651	-1.1061	-1.07612	-1.11501	-1.11495	-1.00433	-0.804638	-0.52734	-0.245431	-0.0653832	-0.0646804	-0.231698	-0.440053	-0.547287	-0.595811	-0.668656	-0.770978	-0.859856	-0.84947
0.528548	0.150062	0.0222821	0.163058	0.383973	0.596923	0.715582	0.71385	0.594889	0.405345	0.191654	-0.0123596	-0.198926	-0.388168	-0.395686	-0.329332	-0.314989	-0.206944	0.0606037	0.411053	0.84529	1.25921	1.46669	1.52006	1.40842	1.20842	0.933938	0.826922	0.858691	1.03792	1.32979	1.74765	2.19022	2.47401	2.46901	2.28162	1.88635	1.66454	1.74953	1.7827	1.64198	1.36151	1.01101	0.922343	0.993707	0.956487	1.00168	1.11661	1.26631	1.55484
0.99912	0.68947	0.683704	0.979491	1.3387	1.69272	2.1234	2.64204	3.23277	3.89571	4.60897	5.27593	5.70946	5.69656	5.13404	4.07543	2.7189	1.54566	1.02317	0.845944	1.10605	1.47592	1.51862	1.20427	0.744095	0.368707	0.123443	0.187254	0.473839	0.766104	0.908697	0.908348	0.853782	0.809077	0.776128	0.692864	0.696035	1.08722	1.70188	2.12918	2.22964	2.00958	1.54219	0.985115	0.52325	0.249385	0.261137	0.483698	0.749206	0.986897
0.261137	0.483698	0.749206	0.986897	1.05481	0.966557	0.786983	0.717721	0.890908	1.18706	1.52452	1.76096	1.80188	1.63121	1.51914	1.77366	2.01797	2.0089	1.8077	1.48676	1.16946	0.782413	0.439743	0.178527	0.0674112	0.0551294	0.0983941	0.140088	0.321814	0.606886	0.870975	1.0373	1.08726	0.988717	0.730264	0.325959	0.0152832	0.0279365	0.165464	0.350714	0.466426	0.451791	0.334896	0.172343	0.00118528	-0.113432	-0.152044	-0.182831	-0.237006	-0.337069
-1.39641	-1.38288	-1.36803	-1.35246	-1.34108	-1.30826	-1.22204	-1.11246	-0.953481	-0.822805	-0.710693	-0.565042	-0.342734	-0.051452	0.178749	0.308175	0.317482	0.214808	0.102838	0.0704168	0.102026	0.167274	0.249369	0.301406	0.302353	0.293204	0.337895	0.41526	0.440476	0.343668	0.165199	0.00943611	-0.177371	-0.418788	-0.68339	-0.923229	-1.11183	-1.23418	-1.15237	-0.913095	-0.666536	-0.379608	-0.0855157	0.107993	0.150516	0.0755766	-0.0350689	-0.130425	-0.235981	-0.34386
0.226854	0.196274	0.09065	0.0530365	0.0799801	0.117456	0.190878	0.34172	0.510849	0.884298	1.47133	2.03933	2.60294	2.95956	2.83914	2.33623	1.65362	1.00784	0.682795	0.564872	0.634008	0.736522	0.778055	0.725492	0.663497	0.691781	0.678554	0.553267	0.312408	0.0823655	0.0340005	0.0628652	0.0407351	-0.102058	-0.184506	-0.186673	0.0591379	0.411536	0.592112	0.518251	0.204196	-0.237899	-0.497243	-0.549121	-0.475144	-0.193811	0.0264231	0.278789	0.493469	0.510982
0.407956	0.452461	0.646429	0.769748	0.890746	0.91979	0.930463	1.03287	1.04671	0.935816	0.811362	0.783583	0.77783	0.69985	0.677379	0.54713	0.308889	0.099051	0.0711071	0.251845	0.424198	0.509481	0.409422	0.217081	0.0306786	-0.206706	-0.416075	-0.420401	-0.224279	0.00170192	0.143748	0.237313	0.37136	0.634633	0.87243	1.13255	1.44359	1.70528	1.85525	1.92151	1.91359	1.74605	1.38892	1.087	0.947578	0.925386	0.87663	0.66486	0.57965	0.653523
0.87663	0.66486	0.57965	0.653523	0.765269	0.897183	1.00587	1.03884	0.933607	0.819096	0.884342	0.90908	0.787911	0.533201	0.230491	0.15245	0.152787	0.235934	0.401714	0.414289	0.207311	-0.138111	-0.47449	-0.655545	-0.65345	-0.597085	-0.51334	-0.450952	-0.45992	-0.534946	-0.580242	-0.547651	-0.397428	-0.244084	-0.180404	-0.144574	-0.0900766	-0.0891009	-0.216402	-0.40483	-0.576516	-0.620833	-0.624841	-0.728899	-0.898309	-1.08931	-1.10323	-0.852777	-0.504602	-0.152176
-0.244084	-0.180404	-0.144574	-0.0900766	-0.0891009	-0.216402	-0.40483	-0.576516	-0.620833	-0.624841	-0.728899	-0.898309	-1.08931	-1.10323	-0.852777	-0.504602	-0.152176	0.153991	0.415262	0.577139	0.651905	0.622074	0.461362	0.249896	0.260844	0.330783	0.294613	0.139389	-0.0958175	-0.324112	-0.502165	-0.478213	-0.334586	-0.254606	-0.15891	-0.0695842	0.056437	0.0776289	0.02065	-0.102052	-0.260793	-0.477628	-0.592621	-0.605889	-0.560742	-0.471721	-0.371792	-0.354345	-0.255987	-0.126099
-0.981961	-0.988181	-0.961239	-0.934892	-0.898795	-0.893607	-0.940648	-1.06359	-1.15537	-1.20443	-1.25387	-1.27944	-1.31197	-1.32102	-1.28987	-1.196	-1.10034	-1.0659	-1.13769	-1.30322	-1.51994	-1.71291	-1.76862	-1.68212	-1.48903	-1.24175	-1.04412	-0.92568	-0.923148	-0.975112	-0.997602	-0.943304	-0.879454	-0.826425	-0.79814	-0.802586	-0.844158	-0.853679	-0.808739	-0.701645	-0.601447	-0.395156	0.0408796	0.455809	0.720555	0.780932	0.623842	0.293267	0.0896206	-0.032823
0.14205	0.0618611	-0.0444285	0.11522	0.682298	1.2094	1.6794	2.03399	2.19119	2.24238	2.16943	2.13865	2.15311	2.05745	1.69859	1.26433	0.891709	0.500394	0.202338	0.158937	0.23473	0.282683	0.267053	0.183131	0.0897519	0.0886169	0.224229	0.438887	0.633473	0.742942	0.769213	0.674449	0.462569	0.428493	0.732599	1.0295	1.16253	1.14887	1.03465	0.937361	0.946899	0.973886	0.875817	0.597247	0.170849	-0.286674	-0.634279	-0.853244	-1.0001	-1.08076
-1.38571	-1.30658	-1.22573	-1.15633	-1.13271	-1.13697	-1.11966	-1.11145	-1.16208	-1.26438	-1.29504	-1.23221	-1.12254	-1.0147	-0.967284	-0.988812	-1.05231	-1.1561	-1.20129	-1.10923	-0.907963	-0.697736	-0.501393	-0.414862	-0.454455	-0.59558	-0.68575	-0.667849	-0.448601	-0.123814	0.22471	0.575934	0.940591	1.24994	1.53001	1.69221	1.60733	1.28357	0.903055	0.511225	0.327649	0.355714	0.491614	0.521337	0.430527	0.460068	0.378856	0.195166	-0.035491	-0.164362
1.92332	1.76532	1.5266	1.30461	1.22566	1.27001	1.286	1.38035	1.53821	1.62529	1.52374	1.18625	0.702684	0.178293	-0.281758	-0.572691	-0.628154	-0.508501	-0.283333	-0.0472153	0.171408	0.346201	0.41548	0.494993	0.536824	0.65206	0.839271	1.04329	1.23867	1.3042	1.25694	1.21981	1.32373	1.74386	2.26379	2.53585	2.51901	2.27097	1.9417	1.59936	1.28176	1.01159	0.808881	0.788261	0.860785	0.848654	0.772027	0.690646	0.66069	0.613112
-0.640701	-0.25703	0.329184	1.05534	1.80071	2.31011	2.42334	2.12637	1.67431	1.39032	1.38344	1.35906	1.25827	1.22305	1.30555	1.41917	1.38851	1.16656	0.842617	0.574513	0.43576	0.452712	0.552802	0.63364	0.600821	0.438527	0.186912	-0.0776058	-0.249947	-0.210312	0.0068454	0.298544	0.490582	0.531722	0.438081	0.398468	0.68393	1.00353	1.29522	1.48222	1.44022	1.1708	0.934694	0.894148	0.827438	0.71302	0.57864	0.508859	0.428719	0.354775
0.600821	0.438527	0.186912	-0.0776058	-0.249947	-0.210312	0.0068454	0.298544	0.490582	0.531722	0.438081	0.398468	0.68393	1.00353	1.29522	1.48222	1.44022	1.1708	0.934694	0.894148	0.827438	0.71302	0.57864	0.508859	0.428719	0.354775	0.411678	0.652194	0.945792	1.14272	1.21438	1.14487	0.910683	0.549715	0.16355	-0.124011	-0.266019	-0.309813	-0.340797	-0.451033	-0.651463	-0.875398	-1.00943	-0.956106	-0.844465	-0.798776	-0.814744	-0.833279	-0.885855	-0.942329
-0.251772	-0.363786	-0.494921	-0.627293	-0.702088	-0.701655	-0.644712	-0.574165	-0.506915	-0.447457	-0.392301	-0.344236	-0.317844	-0.317831	-0.360899	-0.442921	-0.478244	-0.380393	-0.160627	0.113356	0.324643	0.360196	0.209303	-0.0581647	-0.399147	-0.598962	-0.708598	-0.80202	-0.802196	-0.794205	-0.707759	-0.518577	-0.223211	0.12181	0.476303	0.746485	0.880958	0.785374	0.522587	0.0916767	-0.303607	-0.419077	-0.441177	-0.468613	-0.544649	-0.614665	-0.679308	-0.667946	-0.644591	-0.711189
-1.23836	-1.3659	-1.4962	-1.53179	-1.45554	-1.32089	-1.18728	-1.09389	-1.05083	-1.03801	-1.00392	-0.871749	-0.642983	-0.404146	-0.215007	-0.0802868	-0.00773302	-0.00948421	-0.106905	-0.279542	-0.505308	-0.753456	-0.977931	-1.17728	-1.24128	-1.25164	-1.27573	-1.25563	-1.15024	-0.972788	-0.797169	-0.706628	-0.660968	-0.611609	-0.551662	-0.493439	-0.342961	-0.161177	0.0230914	0.156094	0.143517	0.0115948	-0.168124	-0.348581	-0.470852	-0.473137	-0.523178	-0.655345	-0.803549	-0.884584
-0.0212138	-0.0667996	-0.140319	-0.132423	-0.034836	0.12672	0.295253	0.469904	0.635189	0.724088	0.666621	0.515382	0.324747	0.104934	-0.016461	-0.145428	-0.215117	-0.0668152	0.110788	0.217474	0.282864	0.298021	0.248386	0.214479	0.240524	0.400323	0.647083	0.877446	0.97109	1.04692	1.17522	1.19399	1.025	0.709276	0.321079	-0.0722483	-0.318099	-0.433984	-0.581405	-0.492104	-0.288363	-0.111662	0.0232397	0.230787	0.581309	1.00765	1.34418	1.35143	1.07508	0.692692
-0.0596245	-0.0547313	-0.0725218	-0.0409732	0.0206424	0.239932	0.609803	1.00014	1.37114	1.71895	1.87561	1.71212	1.39015	1.31132	1.46302	1.49646	1.41938	1.20249	1.06506	1.16008	1.24433	1.2885	1.34871	1.19829	0.939849	0.69867	0.650522	0.754812	0.993279	1.24084	1.41545	1.45113	1.31046	1.04341	0.918953	0.813866	0.605223	0.341367	0.0539644	-0.132628	-0.0790517	0.0612547	0.198836	0.288211	0.339037	0.39206	0.480996	0.702821	1.14946	1.4956
-1.18551	-1.32925	-1.36742	-1.27321	-1.23193	-1.23005	-1.18276	-1.10381	-1.00676	-0.944593	-0.922323	-0.873606	-0.620289	-0.2656	0.142574	0.529902	0.733765	0.721417	0.580108	0.459727	0.278513	0.168777	0.0245119	-0.111947	-0.145762	-0.0563616	0.0547195	0.212246	0.477607	0.780792	0.941818	1.01388	0.902259	0.643596	0.327834	0.441768	0.578044	1.03635	1.85921	2.47823	2.71897	2.58854	2.20727	1.97056	1.92428	1.90837	1.98192	1.98925	1.78081	1.29161
0.941818	1.01388	0.902259	0.643596	0.327834	0.441768	0.578044	1.03635	1.85921	2.47823	2.71897	2.58854	2.20727	1.97056	1.92428	1.90837	1.98192	1.98925	1.78081	1.29161	0.613167	0.16119	0.101272	0.0739471	-0.0254528	-0.0960435	0.0354324	0.069736	0.0931333	0.119463	0.119435	0.128288	0.13902	0.182051	0.235103	0.254937	0.25003	0.308727	0.352178	0.316818	0.294432	0.205855	0.0726128	0.123634	0.378753	0.584821	0.689555	0.681276	0.580846	0.37509
-0.72382	-0.486	-0.12306	0.227385	0.521332	0.722309	0.727313	0.594523	0.482346	0.593538	0.818733	1.07862	1.20032	1.10496	0.835331	0.491418	0.240488	0.197085	0.307637	0.368665	0.201518	-0.148249	-0.440865	-0.720202	-0.906321	-0.941216	-0.854945	-0.597032	-0.28297	0.0213282	0.242525	0.429724	0.591095	0.712687	0.769932	0.823923	0.933019	1.13476	1.26429	1.13364	0.737043	0.176929	-0.260366	-0.361663	-0.290638	0.0324904	0.597813	1.19741	1.64439	1.92759
0.491418	0.240488	0.197085	0.307637	0.368665	0.201518	-0.148249	-0.440865	-0.720202	-0.906321	-0.941216	-0.854945	-0.597032	-0.28297	0.0213282	0.242525	0.429724	0.591095	0.712687	0.769932	0.823923	0.933019	1.13476	1.26429	1.13364	0.737043	0.176929	-0.260366	-0.361663	-0.290638	0.0324904	0.597813	1.19741	1.64439	1.92759	2.04634	1.88381	1.49066	1.00238	0.541137	0.20375	-0.0244664	-0.172707	-0.219859	-0.192921	-0.106971	-0.00803895	0.135528	0.202696	0.188268
0.188268	0.127478	0.181895	0.323	0.469067	0.647801	0.797113	0.849221	0.760799	0.605474	0.576713	0.716242	0.960647	1.27794	1.53897	1.62298	1.49844	1.18633	0.726013	0.184941	-0.205175	-0.392811	-0.500921	-0.285101	0.108783	0.54246	0.870804	1.27038	1.86845	2.58033	3.30958	3.81204	3.93678	3.64338	3.12671	2.71579	2.5673	2.79831	2.88447	2.7154	2.41447	2.01757	1.55838	1.07813	0.664593	0.316387	0.0298575	-0.117174	-0.107148	-0.0735063
0.912653	1.02411	1.0217	0.856639	0.686216	0.50124	0.410176	0.355177	0.156178	0.146181	0.380531	0.66436	0.957727	1.18902	1.30518	1.32993	1.2995	1.19285	1.04926	0.914167	0.79107	0.672467	0.529924	0.357577	0.239156	0.266662	0.352004	0.92974	1.7865	2.41004	2.71486	2.59366	2.38719	2.19488	2.19771	2.30948	2.17864	1.85214	1.38692	0.992848	0.845642	0.916085	1.04282	1.09075	1.08194	0.894258	0.461197	-0.0537204	-0.52516	-0.899665
-0.96945	-0.983409	-1.04309	-1.11184	-1.16645	-1.21902	-1.29966	-1.33083	-1.3039	-1.25021	-1.13788	-1.01797	-0.960229	-0.982464	-1.04864	-1.09241	-1.06295	-0.936339	-0.764074	-0.621742	-0.548783	-0.532451	-0.576237	-0.668449	-0.759222	-0.83305	-0.912218	-0.990204	-1.00132	-0.919399	-0.785381	-0.481328	-0.0649121	0.357027	0.704777	0.907389	0.961073	0.872956	0.726599	0.695359	0.67019	0.715416	0.782252	0.784305	0.949344	1.032	0.949073	0.74489	0.43014	0.0227509
-1.13788	-1.01797	-0.960229	-0.982464	-1.04864	-1.09241	-1.06295	-0.936339	-0.764074	-0.621742	-0.548783	-0.532451	-0.576237	-0.668449	-0.759222	-0.83305	-0.912218	-0.990204	-1.00132	-0.919399	-0.785381	-0.481328	-0.0649121	0.357027	0.704777	0.907389	0.961073	0.872956	0.726599	0.695359	0.67019	0.715416	0.782252	0.784305	0.949344	1.032	0.949073	0.74489	0.43014	0.0227509	-0.317806	-0.458348	-0.443994	-0.448021	-0.475909	-0.553423	-0.562767	-0.471648	-0.368982	-0.340372
0.907389	0.961073	0.872956	0.726599	0.695359	0.67019	0.715416	0.782252	0.784305	0.949344	1.032	0.949073	0.74489	0.43014	0.0227509	-0.317806	-0.458348	-0.443994	-0.448021	-0.475909	-0.553423	-0.562767	-0.471648	-0.368982	-0.340372	-0.396645	-0.511859	-0.502751	-0.350575	-0.348005	-0.457453	-0.433431	-0.141534	0.304343	0.738152	0.971873	0.997901	0.813901	0.46548	0.101749	-0.154841	-0.257435	-0.308181	-0.335502	-0.346455	-0.310694	-0.239146	-0.16876	-0.134457	-0.136726
-1.22354	-1.19976	-1.11094	-1.00703	-0.872145	-0.798918	-0.704256	-0.548681	-0.338553	-0.229803	-0.171149	-0.0872871	0.0971822	0.430866	0.663486	0.735895	0.817533	0.932585	1.12708	1.29449	1.40282	1.69582	2.05544	2.32395	2.33412	2.09811	1.65213	1.43352	1.44344	1.39087	1.2619	1.07911	0.92177	0.785843	0.815858	0.877197	0.854304	0.87356	0.999894	1.08701	1.06852	0.870941	0.484961	0.0100467	-0.399363	-0.611162	-0.669402	-0.721401	-0.764513	-0.778104
-1.37659	-1.2097	-1.03937	-0.908208	-0.833516	-0.806422	-0.758288	-0.679527	-0.592015	-0.516853	-0.464177	-0.459524	-0.525774	-0.654337	-0.830914	-0.963768	-1.01395	-1.03059	-0.953203	-0.74547	-0.543257	-0.443569	-0.443812	-0.523446	-0.592066	-0.661682	-0.749043	-0.638317	-0.459837	-0.378728	-0.385227	-0.446422	-0.479016	-0.417985	-0.314466	-0.261717	-0.252171	-0.209751	-0.0577413	0.152079	0.271139	0.220586	0.0757107	0.0402719	0.27049	0.58934	0.745276	0.667828	0.371927	-0.0537155
0.948056	1.28452	1.44642	1.44812	1.39623	1.28384	1.13991	1.36068	1.67925	1.81329	1.82511	1.59539	1.11508	0.669245	0.593931	0.949914	1.51761	2.05129	2.40067	2.44255	2.15401	1.72565	1.2607	0.692247	0.228235	-0.018813	-0.0601615	-0.0473943	0.011601	0.190593	0.558537	1.09921	1.70221	2.2656	2.65805	2.71908	2.40479	1.8137	1.12242	0.520215	0.178868	0.0763064	0.100534	0.17508	0.273884	0.328087	0.337958	0.364187	0.468972	0.600796
1.72565	1.2607	0.692247	0.228235	-0.018813	-0.0601615	-0.0473943	0.011601	0.190593	0.558537	1.09921	1.70221	2.2656	2.65805	2.71908	2.40479	1.8137	1.12242	0.520215	0.178868	0.0763064	0.100534	0.17508	0.273884	0.328087	0.337958	0.364187	0.468972	0.600796	0.66361	0.62535	0.585102	0.587543	0.509047	0.281219	-0.05803	-0.42337	-0.666914	-0.742433	-0.753034	-0.72284	-0.57881	-0.196832	0.341385	0.811024	1.0734	1.07088	0.890143	0.649413	0.359732
0.157344	0.420628	0.722778	0.964076	1.10667	1.09555	0.888111	0.64404	0.400611	0.0933086	-0.0766916	-0.174421	-0.336619	-0.504061	-0.597319	-0.30282	0.329187	0.883916	1.23659	1.27769	1.03708	0.591813	0.141418	-0.137858	-0.12622	0.231693	0.830935	1.46985	2.12147	2.67564	2.96542	2.96679	2.78557	2.52692	2.24538	1.86497	1.48637	1.24339	1.06666	0.851895	0.829797	1.18607	1.76169	2.29804	2.48755	2.23961	1.6725	1.05268	0.686414	0.644946
0.944752	0.502794	0.046783	-0.343214	-0.361573	-0.0949974	0.236282	0.525404	0.713286	0.775839	0.670642	0.443499	0.17632	-0.0613674	-0.21942	-0.327022	-0.457195	-0.582718	-0.57693	-0.443548	-0.222796	-0.0148188	0.234575	0.588592	0.957438	1.16474	1.09952	0.780657	0.268101	-0.179175	-0.22665	-0.0153329	0.301944	0.450536	0.395501	0.196669	-0.010367	-0.111116	0.046249	0.254261	0.318968	0.23208	0.039314	-0.137305	-0.168595	-0.130851	-0.132563	-0.138001	-0.166755	-0.132563
-1.06532	-1.25612	-1.43664	-1.51692	-1.49765	-1.42547	-1.3445	-1.27194	-1.18131	-1.07635	-0.988774	-0.903054	-0.822836	-0.762095	-0.71444	-0.672207	-0.622219	-0.573958	-0.484719	-0.409495	-0.432877	-0.591216	-0.844948	-1.07765	-1.18387	-1.13945	-1.01304	-0.876141	-0.76641	-0.679396	-0.494283	-0.245094	-0.0533566	0.185818	0.392531	0.601246	0.777634	0.781814	0.555511	0.198974	-0.105299	-0.23315	-0.138254	0.134345	0.485838	0.939957	1.42169	1.79801	1.95964	1.8632
0.939957	1.42169	1.79801	1.95964	1.8632	1.50548	1.005	0.550516	0.274692	0.227865	0.369769	0.507452	0.564028	0.722807	0.725343	0.49439	0.159802	-0.130544	-0.330958	-0.348974	-0.340153	-0.393908	-0.549715	-0.787914	-0.957485	-1.05328	-1.11185	-0.906379	-0.550124	-0.0314556	0.533098	0.920935	1.02075	0.921716	0.762948	0.642251	0.661177	0.766293	1.07735	1.52105	1.9143	2.09023	2.06273	1.86717	1.52402	1.1274	0.973898	1.00723	1.06648	1.0966
1.50548	1.005	0.550516	0.274692	0.227865	0.369769	0.507452	0.564028	0.722807	0.725343	0.49439	0.159802	-0.130544	-0.330958	-0.348974	-0.340153	-0.393908	-0.549715	-0.787914	-0.957485	-1.05328	-1.11185	-0.906379	-0.550124	-0.0314556	0.533098	0.920935	1.02075	0.921716	0.762948	0.642251	0.661177	0.766293	1.07735	1.52105	1.9143	2.09023	2.06273	1.86717	1.52402	1.1274	0.973898	1.00723	1.06648	1.0966	1.06365	0.935899	0.737407	0.523953	0.295478
0.782149	1.06558	1.54666	1.80602	1.86368	1.88682	2.44722	3.05786	3.32136	3.32114	3.16655	3.00769	2.88496	2.81161	2.77828	2.67784	2.43964	2.11251	2.0358	1.93098	1.59958	1.26085	1.04597	0.7942	0.602492	0.72179	0.843794	0.874028	0.914859	1.10745	1.33908	1.55074	1.75956	1.89012	1.72927	1.33565	1.02783	1.13152	1.21726	1.13446	1.00781	1.01718	1.02227	0.887858	0.626907	0.395958	0.29575	0.20619	0.0572089	-0.0861904
1.02766	0.911271	0.881033	1.10024	1.41841	1.46749	1.27495	0.905084	0.795391	0.931108	1.05477	1.08398	0.979817	0.790709	0.60918	0.387435	0.147819	0.0408857	0.300477	0.680993	0.966832	1.12105	1.12247	0.985751	0.745654	0.515735	0.357687	0.231541	0.130259	0.070278	0.0757512	0.305049	0.816585	1.48424	2.25276	2.9809	3.55757	4.15207	4.28051	3.85317	3.18458	2.57957	2.12431	1.79682	1.5555	1.42008	1.30647	1.05279	0.673624	0.289796
-0.83468	-0.734933	-0.625196	-0.506982	-0.415504	-0.419764	-0.543084	-0.677245	-0.67914	-0.53411	-0.346975	-0.192778	-0.0851502	0.00169344	0.120665	0.219359	0.192941	0.0608254	-0.156317	-0.440479	-0.767442	-1.04482	-1.09485	-1.06733	-1.05022	-1.00574	-0.975999	-0.967701	-0.949906	-0.878635	-0.707477	-0.45093	-0.183917	0.126644	0.448627	0.756919	0.956078	1.03253	1.03974	0.943827	0.928065	0.985058	1.01315	1.00579	0.910933	0.646511	0.251003	-0.191268	-0.435101	-0.476433
1.00032	1.51422	1.93559	2.20265	2.19364	1.94012	1.47069	0.908175	0.551828	0.57157	0.772643	1.02738	1.19417	1.32856	1.31814	1.26253	1.24256	1.09376	0.905266	0.920943	1.19065	1.71392	2.34619	2.69162	2.8384	2.65218	2.17116	1.66809	1.26318	0.749119	0.442048	0.590529	0.686161	0.814188	1.137	1.5061	1.74573	1.79617	1.52161	1.02621	0.531305	0.322023	0.513147	0.704983	0.684214	0.496921	0.336734	0.160078	-0.0781757	-0.326696
-1.55694	-1.52328	-1.45455	-1.37004	-1.26896	-1.17996	-1.12346	-1.11935	-1.16358	-1.26431	-1.41151	-1.55494	-1.56659	-1.46984	-1.40799	-1.35864	-1.33617	-1.34818	-1.37656	-1.28955	-1.13493	-1.03592	-1.0251	-1.10588	-1.22964	-1.30059	-1.24166	-1.02597	-0.736052	-0.462602	-0.238161	-0.0493247	0.139356	0.36412	0.54783	0.558637	0.371232	0.0880844	-0.155362	-0.338192	-0.276177	-0.255845	-0.33616	-0.431902	-0.484418	-0.468555	-0.386963	-0.271694	-0.22829	-0.317674
-0.156352	-0.388117	-0.599681	-0.742158	-0.792797	-0.796304	-0.829567	-0.871866	-0.931498	-0.97727	-0.967522	-0.94369	-0.971608	-1.01864	-1.0099	-0.996558	-0.994493	-0.992455	-1.01264	-1.06442	-1.10939	-1.09453	-1.01068	-0.954942	-0.917648	-0.82631	-0.770527	-0.769549	-0.71899	-0.538113	-0.362241	-0.211793	-0.0623504	0.33135	0.805502	1.14154	1.34613	1.32407	1.13698	0.858584	0.563515	0.282478	0.269873	0.351904	0.339531	0.388023	0.438222	0.415151	0.276948	0.345281
0.415151	0.276948	0.345281	0.515698	0.681268	0.805629	0.854939	0.746823	0.627041	0.562082	0.427593	0.275687	0.0886434	-0.00558792	-0.0424323	-0.0541902	-0.00612431	0.263917	0.555766	0.695124	0.734765	0.77482	0.911536	1.16623	1.43056	1.54756	1.42661	1.11404	0.815028	0.907736	1.34115	1.99554	2.62086	2.94886	2.83169	2.40416	1.97486	1.65386	1.45399	1.23848	0.986834	0.852601	0.667634	0.383142	0.0158385	-0.0536209	0.0816372	0.187794	0.26863	0.258583
-1.02638	-1.03441	-1.07324	-1.17014	-1.29358	-1.36549	-1.3263	-1.22004	-1.18581	-1.24027	-1.36947	-1.4603	-1.41796	-1.31532	-1.20939	-1.12796	-1.0934	-1.0891	-1.09946	-1.05989	-1.04442	-0.98946	-0.904722	-0.852854	-0.849871	-0.910892	-0.951531	-0.940699	-0.850336	-0.710968	-0.613688	-0.548115	-0.48771	-0.369653	-0.198758	-0.018143	0.0643941	0.03775	-0.136476	-0.149528	0.181511	0.43797	0.554642	0.529565	0.526471	0.608617	0.7398	0.766072	0.591911	0.257975
0.806994	0.781241	0.67291	0.562265	0.553274	0.515274	0.490421	0.459098	0.455972	0.478923	0.297358	-0.0342594	-0.407239	-0.637662	-0.765996	-0.752423	-0.633559	-0.465029	-0.158223	0.356109	1.16433	2.04176	2.68384	2.92548	2.70473	2.16996	1.483	0.944282	0.752739	0.574743	0.379073	0.638236	1.16094	1.60525	1.86255	1.82087	1.49485	0.971863	0.462096	0.111213	0.113848	0.309759	0.464321	0.467229	0.472186	0.46656	0.270228	-0.056334	-0.401037	-0.456506
0.464321	0.467229	0.472186	0.46656	0.270228	-0.056334	-0.401037	-0.456506	-0.428582	-0.265084	-0.130298	-0.127847	-0.180188	-0.335186	-0.515065	-0.608906	-0.517821	-0.359781	-0.232075	-0.18358	-0.163865	-0.192313	-0.125461	0.00246454	0.0284145	0.0127096	-0.0170423	-0.0133812	0.0859812	0.344203	0.650193	0.980108	1.26819	1.41256	1.37228	1.29612	1.23042	0.971849	0.635497	0.420743	0.23616	0.274091	0.397758	0.388261	0.312325	0.32287	0.360185	0.5326	0.882731	1.18925
-1.16011	-1.3424	-1.41601	-1.34191	-1.25403	-1.20588	-1.18926	-1.16002	-1.15698	-1.19519	-1.24711	-1.22348	-1.09202	-0.848719	-0.629339	-0.503696	-0.460148	-0.447107	-0.334369	-0.123583	0.137	0.370765	0.546733	0.64927	0.639108	0.510119	0.305309	0.0875435	-0.0751007	-0.152113	-0.111911	-0.0109158	0.0312171	0.00113517	-0.00855713	0.0844779	0.201493	0.261879	0.340933	0.614362	1.04352	1.49824	1.92431	2.282	2.49861	2.44465	2.03844	1.37587	0.832003	0.618605
0.137	0.370765	0.546733	0.64927	0.639108	0.510119	0.305309	0.0875435	-0.0751007	-0.152113	-0.111911	-0.0109158	0.0312171	0.00113517	-0.00855713	0.0844779	0.201493	0.261879	0.340933	0.614362	1.04352	1.49824	1.92431	2.282	2.49861	2.44465	2.03844	1.37587	0.832003	0.618605	0.777839	1.21541	1.68247	1.99079	2.20565	2.21041	2.07612	2.0008	1.933	2.21171	2.33876	2.16596	1.77244	1.32698	0.890175	0.661466	0.529381	0.413539	0.305792	0.183582
-0.0442146	0.00645589	0.0716459	0.0861532	0.03587	-0.0681279	-0.21956	-0.364187	-0.530477	-0.700581	-0.815818	-0.822099	-0.701403	-0.588468	-0.560285	-0.633083	-0.740496	-0.747079	-0.650045	-0.569702	-0.567417	-0.640568	-0.629928	-0.542586	-0.419487	-0.365967	-0.417842	-0.52968	-0.554468	-0.406598	-0.331868	-0.265759	-0.130113	-0.0225208	0.025408	-0.019421	-0.0799738	-0.145218	-0.215026	-0.137262	0.220375	0.622161	0.891254	0.966771	0.912265	0.854411	0.857493	0.880163	0.92369	1.0383
1.11798	1.23449	1.12651	0.863194	0.543137	0.389747	0.516856	0.715466	0.842834	0.966099	1.05813	1.22097	1.2673	1.12811	1.15194	1.31093	1.3211	1.07756	0.573766	-0.0475148	-0.516633	-0.636209	-0.516283	-0.338128	-0.152779	0.0461595	0.126818	0.166173	0.171034	0.155995	0.0149379	-0.22313	-0.375131	-0.287069	-0.0333609	0.245593	0.423796	0.45396	0.392399	0.28521	0.108743	-0.150013	-0.431473	-0.615714	-0.622842	-0.522828	-0.369299	-0.252192	-0.202647	-0.155825
-1.07902	-1.24552	-1.21839	-1.04527	-0.798436	-0.562125	-0.414954	-0.423248	-0.517335	-0.683502	-0.898548	-1.07808	-1.23654	-1.37871	-1.46929	-1.51522	-1.55894	-1.54107	-1.46215	-1.3165	-1.09002	-0.867383	-0.627767	-0.435936	-0.34053	-0.356493	-0.390384	-0.362767	-0.30173	-0.212944	-0.166373	-0.220348	-0.338324	-0.523758	-0.73866	-0.867799	-0.794485	-0.651895	-0.505828	-0.317521	-0.242676	0.00122825	0.38578	0.677162	1.01545	1.34396	1.5514	1.50954	1.36641	1.26717
-0.356493	-0.390384	-0.362767	-0.30173	-0.212944	-0.166373	-0.220348	-0.338324	-0.523758	-0.73866	-0.867799	-0.794485	-0.651895	-0.505828	-0.317521	-0.242676	0.00122825	0.38578	0.677162	1.01545	1.34396	1.5514	1.50954	1.36641	1.26717	1.07611	0.777825	0.337142	-0.129893	-0.282187	-0.176867	0.0251491	0.341106	0.753611	1.18384	1.47504	1.5182	1.30343	0.904065	0.418608	0.014538	-0.21637	-0.359699	-0.467174	-0.535676	-0.424212	-0.217177	-0.0876642	-0.0256253	-0.00246398
0.526481	0.634146	0.859765	1.06093	1.07329	1.11893	1.40559	1.68875	1.92047	1.98097	1.99006	1.98953	1.95575	1.87035	1.76508	1.58932	1.48848	1.3898	1.16858	0.830532	0.449357	0.257209	0.245736	0.286861	0.217905	0.0436907	-0.222775	-0.431019	-0.487478	-0.37435	-0.0968445	0.232494	0.551439	0.743738	0.680009	0.402785	0.0373342	-0.315235	-0.605667	-0.812761	-0.9525	-1.02489	-1.01305	-0.863774	-0.586256	-0.36287	-0.230114	-0.230882	-0.377565	-0.550115
-0.744013	-0.795837	-0.696194	-0.507649	-0.371707	-0.303654	-0.30411	-0.417116	-0.473957	-0.384985	-0.199366	0.0183998	0.178836	0.222512	0.11273	-0.0758342	-0.292244	-0.480127	-0.66458	-0.836869	-0.983838	-1.10921	-1.12804	-1.04424	-0.956401	-0.860054	-0.756132	-0.608458	-0.46054	-0.390838	-0.438539	-0.553547	-0.606507	-0.535997	-0.494489	-0.493749	-0.552884	-0.449023	-0.214195	-0.0153212	0.107712	0.118886	0.0729743	0.0535546	0.00475864	-0.0909024	-0.222369	-0.347399	-0.430141	-0.431178
-0.878003	-0.858194	-0.914854	-0.951639	-0.890929	-0.631421	-0.310035	-0.0283314	0.174555	0.247655	0.108558	-0.139554	-0.394791	-0.702724	-0.914945	-0.979023	-0.982467	-0.968489	-0.971912	-0.998401	-1.00306	-0.936699	-0.812647	-0.676297	-0.616169	-0.646271	-0.6987	-0.616952	-0.440638	-0.309879	-0.199925	-0.0657998	0.0384425	0.144405	0.22338	0.175314	0.0229238	0.0262326	0.113001	0.12471	0.0424157	-0.12805	-0.274453	-0.276025	-0.0919408	0.217929	0.543866	0.75626	0.783055	0.675503
1.90883	2.04586	2.20222	2.30961	2.41388	2.48179	2.44673	2.36383	2.14514	1.7101	1.25471	1.10435	1.14051	1.14623	0.98962	0.746191	0.737414	0.949612	1.00113	0.859642	0.600538	0.636729	0.897629	1.1248	1.17506	1.04888	0.817685	0.6135	0.365944	0.217444	0.213335	0.414346	0.713723	0.872768	0.86806	0.874188	0.932457	0.915035	0.892686	0.918595	0.871784	0.900141	1.13075	1.53564	1.99123	2.34254	2.45584	2.26449	1.86802	1.4385
-0.459978	-0.419943	-0.387152	-0.294414	-0.208573	-0.277271	-0.496903	-0.691521	-0.82851	-0.92648	-0.998284	-1.07086	-1.12023	-1.05945	-0.906082	-0.738863	-0.656372	-0.664712	-0.730861	-0.819564	-0.896654	-0.88099	-0.716149	-0.471011	-0.211696	0.0166472	0.158115	0.332995	0.584759	0.677139	0.609668	0.408874	0.151705	-0.104956	-0.275569	-0.449013	-0.617423	-0.815383	-1.01123	-1.16021	-1.2009	-1.09897	-0.93518	-0.748014	-0.591679	-0.515248	-0.546709	-0.612528	-0.642157	-0.675667
-0.802707	-0.852289	-0.958521	-1.03701	-1.03613	-0.991683	-0.949183	-0.931067	-0.937392	-0.975957	-1.06049	-1.08048	-0.985071	-0.869574	-0.761261	-0.684922	-0.641359	-0.607627	-0.576592	-0.567542	-0.582357	-0.622118	-0.71069	-0.834856	-0.97093	-1.09717	-1.20083	-1.18815	-0.89635	-0.392229	0.325908	1.1591	1.92819	2.47618	2.68033	2.53112	2.07973	1.45096	0.834587	0.451322	0.418075	0.35013	0.314971	0.230003	-0.0162021	-0.128117	-0.105756	0.0109023	0.235441	0.418864
0.0194734	0.283496	0.356872	0.284565	0.186075	0.141585	0.196049	0.306091	0.403334	0.433285	0.396954	0.39616	0.558823	0.776597	0.933864	0.981279	0.940477	0.856715	0.790042	0.683905	0.467123	0.0806399	-0.32197	-0.44839	-0.249245	0.171053	0.619482	1.1601	1.6717	1.90978	1.8626	1.55118	1.42525	1.77202	2.08907	2.27847	2.22579	1.98105	1.62615	1.35206	1.14967	1.05418	1.09263	0.983675	0.976137	0.923894	0.692199	0.307109	-0.0859815	-0.279476
-0.766044	-0.691272	-0.66981	-0.742223	-0.8854	-1.02167	-1.07318	-1.0338	-0.990554	-0.946	-0.883109	-0.800829	-0.718666	-0.662191	-0.670789	-0.651539	-0.526256	-0.490237	-0.595773	-0.808017	-0.978565	-0.920566	-0.819834	-0.703037	-0.561074	-0.418956	-0.236048	-0.0489255	0.0368735	-0.0164501	-0.0950655	-0.0498371	0.0282523	0.0546092	0.00033156	-0.105128	-0.260386	-0.488633	-0.770879	-0.913615	-0.869983	-0.793747	-0.689788	-0.570476	-0.414738	-0.228297	-0.0755456	-0.0227257	-0.00257054	-0.0184534
-0.671111	-0.727556	-0.792985	-0.94042	-1.06636	-1.11899	-1.12488	-1.06203	-1.02331	-0.978899	-0.982338	-1.01218	-0.953855	-0.88552	-0.79404	-0.678321	-0.578946	-0.538944	-0.528074	-0.430583	-0.325269	-0.337231	-0.463391	-0.647865	-0.783641	-0.829237	-0.685914	-0.421488	-0.18355	-0.0165827	0.0355606	-0.0439431	-0.268523	-0.588099	-0.884682	-1.08259	-1.24169	-1.18375	-0.914593	-0.559087	-0.241173	-0.0175236	0.144523	0.133756	0.00925575	-0.147213	-0.210404	-0.156157	-0.0490316	0.0688616
1.01249	0.753938	0.704906	0.841108	1.07905	1.1667	1.1007	1.12459	1.33125	1.39054	1.32476	1.21731	1.02639	0.807945	0.716308	0.511387	0.169973	-0.140943	-0.271887	-0.304228	-0.315871	-0.310864	-0.157429	0.108766	0.226112	0.172972	0.0223325	-0.0970988	0.0360558	0.411645	0.711684	0.932075	1.07581	1.06144	0.770379	0.320531	-0.13876	-0.408971	-0.332326	-0.126476	0.110691	0.45577	0.855397	1.17513	1.27595	1.11067	0.765922	0.381998	-0.00120621	-0.384165
0.115115	0.815265	1.42411	1.79389	1.87948	1.82104	1.58666	1.18581	0.86982	1.05697	1.32846	1.33195	1.09655	0.743768	0.446802	0.224757	0.0294086	-0.0888164	-0.0902305	-0.0572182	0.0790775	0.262625	0.416176	0.482662	0.415638	0.235109	0.00163872	-0.164484	-0.283236	-0.169971	0.261642	0.67755	1.03516	1.29246	1.41778	1.34527	1.12707	0.970461	0.933558	1.00598	1.07572	1.03579	0.945514	1.02246	1.32558	1.55572	1.51245	1.17872	0.676386	0.210428
-0.678566	-0.610297	-0.287916	0.0533179	0.311293	0.560073	0.882291	1.15362	1.3113	1.31563	1.60347	2.07069	2.38164	2.65631	2.88047	2.96966	2.90528	2.72846	2.39732	2.05385	1.83634	1.9244	2.04663	1.9815	1.75931	1.4257	0.982412	0.643322	0.607153	0.668523	0.742633	0.838923	0.941337	0.956104	0.798305	0.541832	0.302512	0.139785	0.0103618	-0.0803211	-0.11646	-0.202475	-0.221499	-0.020367	0.307615	0.641384	0.86187	0.878982	0.674837	0.321533
1.14157	1.38086	1.99427	2.7903	3.32255	3.48734	3.27324	2.90143	2.47943	2.22347	2.06106	1.71639	1.18292	0.634354	0.275395	0.235597	0.51897	0.672633	0.615702	0.349182	-0.0514046	-0.457593	-0.648247	-0.623415	-0.534506	-0.520904	-0.589086	-0.687184	-0.697076	-0.588149	-0.472794	-0.297923	-0.0464292	0.114945	0.14897	0.0912416	0.111694	0.305214	0.580677	0.831439	1.03367	1.22719	1.44291	1.67942	1.86861	1.88687	1.69151	1.38737	1.16349	1.14836
-1.1721	-1.20525	-1.19188	-1.11785	-1.02214	-0.965232	-0.986075	-1.03768	-1.09691	-1.14501	-1.22731	-1.27643	-1.29833	-1.32659	-1.37569	-1.37001	-1.34742	-1.34919	-1.34377	-1.37315	-1.42295	-1.44099	-1.43341	-1.38979	-1.34869	-1.33678	-1.35334	-1.37185	-1.39822	-1.36706	-1.16083	-0.877151	-0.682025	-0.602655	-0.633938	-0.691112	-0.642478	-0.521715	-0.437378	-0.288106	-0.143826	-0.0629647	-0.00340315	0.10022	0.25927	0.422989	0.518834	0.539403	0.500764	0.528287
-0.437378	-0.288106	-0.143826	-0.0629647	-0.00340315	0.10022	0.25927	0.422989	0.518834	0.539403	0.500764	0.528287	0.43395	0.237517	0.0106206	-0.135235	-0.220363	-0.258281	-0.27512	-0.171674	0.0277678	0.273001	0.457405	0.761138	1.20663	1.52395	1.60951	1.44343	1.14171	0.928811	0.976951	1.1379	1.20513	1.21148	1.21827	1.19275	1.16012	1.07735	0.809763	0.693581	0.549138	0.386146	0.210905	-0.0751051	-0.349045	-0.489489	-0.468016	-0.368713	-0.271861	-0.242571
1.63206	1.56684	1.44764	1.23756	0.931553	0.625696	0.330313	-0.0691348	-0.51231	-0.795104	-0.817964	-0.578634	-0.34682	-0.156642	-0.00229355	0.184293	0.522841	0.812482	0.951389	0.927523	0.753422	0.467183	0.0654097	-0.240577	-0.243155	-0.101804	0.0364858	0.0538346	0.0246435	0.0191002	0.0664478	0.109203	0.165652	0.267675	0.366183	0.404426	0.42134	0.499193	0.477554	0.295156	0.0200909	-0.247831	-0.394887	-0.487708	-0.583581	-0.724276	-0.818773	-0.802918	-0.667841	-0.409346
-0.724276	-0.818773	-0.802918	-0.667841	-0.409346	-0.0651219	0.280801	0.487137	0.44555	0.177024	-0.149706	-0.352091	-0.437223	-0.250223	0.0828848	0.315107	0.343014	0.156656	-0.0901865	-0.193658	-0.0493544	0.24921	0.584488	0.895677	1.1355	1.21574	1.10764	1.05141	1.06959	1.07931	1.20388	1.43781	1.51946	1.40892	1.19601	0.922623	0.648778	0.45873	0.347107	0.216286	0.0664461	0.0347346	0.142832	0.272264	0.324348	0.248846	0.0617835	-0.139445	-0.354469	-0.620986
0.115322	0.242965	0.163672	0.0529045	-0.0185749	-0.0258598	0.0272862	-0.0388383	-0.212872	-0.432205	-0.615123	-0.71837	-0.736777	-0.749519	-0.742676	-0.720753	-0.66453	-0.557898	-0.404027	-0.266116	-0.0739505	0.162192	0.348465	0.481064	0.839014	1.20107	1.37527	1.48999	1.58733	1.58116	1.53956	1.58609	1.72977	1.88981	2.0012	2.00681	1.90586	1.73458	1.65279	1.76141	1.96711	2.02998	1.91429	1.87332	2.08791	2.48559	2.71746	2.76265	2.60771	2.46535
-0.736777	-0.749519	-0.742676	-0.720753	-0.66453	-0.557898	-0.404027	-0.266116	-0.0739505	0.162192	0.348465	0.481064	0.839014	1.20107	1.37527	1.48999	1.58733	1.58116	1.53956	1.58609	1.72977	1.88981	2.0012	2.00681	1.90586	1.73458	1.65279	1.76141	1.96711	2.02998	1.91429	1.87332	2.08791	2.48559	2.71746	2.76265	2.60771	2.46535	2.34135	2.35592	2.41122	2.44547	2.5339	2.4129	2.05161	1.59179	1.10623	0.575061	0.0661773	-0.162246
1.72977	1.88981	2.0012	2.00681	1.90586	1.73458	1.65279	1.76141	1.96711	2.02998	1.91429	1.87332	2.08791	2.48559	2.71746	2.76265	2.60771	2.46535	2.34135	2.35592	2.41122	2.44547	2.5339	2.4129	2.05161	1.59179	1.10623	0.575061	0.0661773	-0.162246	-0.268072	-0.282327	-0.0957162	0.126132	0.314602	0.471182	0.534084	0.424993	0.216174	-0.0101871	-0.181124	-0.272891	-0.321953	-0.42267	-0.597076	-0.813385	-0.987637	-1.07439	-1.00634	-0.923681
0.00724641	-0.150016	-0.287208	-0.383138	-0.393238	-0.212739	0.0672781	0.211283	0.227232	0.146257	0.0139617	-0.14802	-0.254006	-0.373479	-0.436723	-0.360027	-0.184264	0.0754067	0.385455	0.498651	0.453522	0.344342	0.300134	0.302069	0.287511	0.245417	0.172097	0.0352366	-0.0750492	-0.216883	-0.242311	0.0188968	0.453286	0.970776	1.32972	1.3925	1.22753	0.894908	0.723031	0.803344	0.794412	0.717966	0.52655	0.307489	0.165401	0.148771	0.129627	0.0831725	-0.0242011	-0.188439
-0.904224	-0.90073	-0.913373	-0.894503	-0.917816	-1.00314	-1.14252	-1.26501	-1.33718	-1.15848	-0.73489	-0.115293	0.660433	1.44584	2.07304	2.50881	2.63621	2.49333	2.22229	1.92381	1.72914	1.8574	2.12436	2.41427	2.66903	2.90295	3.19052	3.29853	3.07453	2.54073	1.86355	1.29236	0.935071	0.849056	1.05069	1.21859	1.25067	1.02731	0.68852	0.475202	0.569127	0.774021	0.943795	1.03588	0.9978	0.78325	0.399593	-0.00491561	-0.313981	-0.570179
0.84967	0.801527	0.652566	0.461331	0.385165	0.426961	0.460332	0.382078	0.282735	0.360071	0.566676	0.637676	0.475412	0.160335	-0.0891274	-0.197533	-0.19886	-0.114495	-0.0678143	-0.0531018	-0.0608513	-0.0325018	0.0694595	0.142337	0.104993	-0.0438319	-0.238658	-0.449042	-0.628629	-0.685962	-0.683532	-0.617555	-0.415554	-0.127759	0.295275	0.804191	1.20025	1.51403	1.70963	1.833	2.00584	2.01401	1.77073	1.34967	0.806111	0.195689	-0.333902	-0.614377	-0.582266	-0.393747
-1.13694	-0.984179	-0.90441	-0.926265	-1.03284	-1.1214	-1.19358	-1.31384	-1.35133	-1.22256	-1.08345	-0.951398	-0.847235	-0.719093	-0.598334	-0.564212	-0.620819	-0.736265	-0.872425	-0.995655	-1.03372	-1.02452	-1.03364	-1.08098	-1.12204	-1.08433	-0.820319	-0.460577	-0.215211	-0.0873714	-0.0796064	-0.104039	-0.133794	-0.191587	-0.16439	-0.00716559	0.189865	0.221143	0.141417	0.0124306	0.0549693	0.345506	0.766239	1.03206	0.965349	0.655609	0.180817	-0.291576	-0.640476	-0.586974
0.133985	-0.0719565	-0.225966	-0.289695	-0.349084	-0.441182	-0.597611	-0.692104	-0.648448	-0.473817	-0.296511	-0.242022	-0.323473	-0.454484	-0.493153	-0.465404	-0.469423	-0.455432	-0.441791	-0.408093	-0.342484	-0.274344	-0.214329	-0.224218	-0.30442	-0.389854	-0.41558	-0.419453	-0.354777	-0.259418	-0.155552	0.0427788	0.295383	0.504805	0.641826	0.699489	0.733952	0.686007	0.608081	0.509306	0.378536	0.478738	0.959311	1.57084	2.08644	2.35726	2.36896	2.37004	2.43909	2.62519
-1.3319	-1.3688	-1.31555	-1.23752	-1.21144	-1.27775	-1.41123	-1.55972	-1.62657	-1.49406	-1.23254	-0.877977	-0.461954	-0.0470573	0.316637	0.562468	0.620321	0.485528	0.270973	0.144872	0.169591	0.33328	0.591832	0.823924	1.05017	1.37561	1.62277	1.79208	1.9149	1.99927	1.99033	1.78998	1.43516	1.00971	0.624952	0.427437	0.333881	0.168238	-0.0596329	-0.296014	-0.368058	-0.334395	-0.290468	-0.123342	0.034788	0.105418	0.0404159	-0.162363	-0.412856	-0.602517
-1.04369	-0.901348	-0.812424	-0.776751	-0.754403	-0.706963	-0.69032	-0.70681	-0.688302	-0.602944	-0.417316	-0.191989	-0.0548046	0.00253954	0.00804702	0.0670493	0.130067	0.0457197	-0.14316	-0.300556	-0.252662	-0.0779464	0.0840475	0.105971	-0.0249852	-0.233632	-0.320505	-0.085029	0.317764	0.648111	0.948839	1.20557	1.32668	1.25194	0.999452	0.604828	0.240177	0.12723	0.122248	0.231838	0.245797	0.182577	0.0781156	0.0511696	0.119207	0.180479	0.202096	0.176139	0.108964	0.00384605
-0.084904	-0.21724	-0.343133	-0.45618	-0.517289	-0.494745	-0.332571	-0.0618973	0.311307	0.737547	1.1283	1.31735	1.2984	1.14565	0.996333	0.865125	0.823253	0.859233	0.729521	0.524204	0.334003	0.147005	0.0648605	0.14949	0.276154	0.327017	0.268556	0.117966	-0.0591624	-0.209204	-0.284686	-0.220006	0.0870559	0.533947	0.906033	1.12051	1.17896	1.13398	1.00363	0.777303	0.447298	0.110201	-0.224335	-0.51168	-0.696515	-0.698723	-0.541297	-0.361216	-0.202855	-0.154495
-0.193484	-0.0798668	-0.142871	-0.407274	-0.714312	-0.864566	-0.850443	-0.813307	-0.782863	-0.779159	-0.764648	-0.545297	-0.183665	0.123377	0.254296	0.149247	-0.00472525	-0.114026	-0.232729	-0.377982	-0.509036	-0.59068	-0.620972	-0.669577	-0.76843	-0.879878	-0.90587	-0.753204	-0.392793	0.127274	0.671107	1.08203	1.25925	1.29426	1.35602	1.40533	1.4093	1.19368	0.884858	0.501199	0.10579	-0.229709	-0.516575	-0.731933	-0.7847	-0.727181	-0.605433	-0.43796	-0.168193	0.145108
-0.620972	-0.669577	-0.76843	-0.879878	-0.90587	-0.753204	-0.392793	0.127274	0.671107	1.08203	1.25925	1.29426	1.35602	1.40533	1.4093	1.19368	0.884858	0.501199	0.10579	-0.229709	-0.516575	-0.731933	-0.7847	-0.727181	-0.605433	-0.43796	-0.168193	0.145108	0.349999	0.374543	0.248584	0.152133	0.126716	0.052444	-0.0731895	-0.145608	-0.1764	-0.272662	-0.410009	-0.534818	-0.459741	-0.254195	-0.00278565	0.207579	0.357362	0.324558	0.146608	0.0265539	0.0955045	0.294234
0.152133	0.126716	0.052444	-0.0731895	-0.145608	-0.1764	-0.272662	-0.410009	-0.534818	-0.459741	-0.254195	-0.00278565	0.207579	0.357362	0.324558	0.146608	0.0265539	0.0955045	0.294234	0.458624	0.513255	0.791944	1.22053	1.42826	1.43263	1.29803	1.12008	0.930692	0.792171	0.987176	1.45204	1.74852	1.76382	1.48251	1.1235	1.06016	1.15854	1.20749	1.13773	0.931465	0.695444	0.337974	-0.0458016	-0.376239	-0.528581	-0.565532	-0.589748	-0.686378	-0.842407	-0.908834
-1.16361	-1.14718	-0.973241	-0.777123	-0.631616	-0.521444	-0.453331	-0.443547	-0.488362	-0.589696	-0.77861	-0.97892	-1.18975	-1.36425	-1.42588	-1.25323	-0.90256	-0.601527	-0.399605	-0.333685	-0.415661	-0.551432	-0.652175	-0.762462	-0.889877	-0.885689	-0.774194	-0.681941	-0.572048	-0.401934	-0.246087	-0.203388	-0.280385	-0.42189	-0.528456	-0.648035	-0.779519	-0.842455	-0.786538	-0.720212	-0.649973	-0.628539	-0.660252	-0.756484	-0.804882	-0.678975	-0.576992	-0.550807	-0.569683	-0.659879
0.269025	0.251072	0.169808	0.0517374	0.0179684	0.120198	0.491024	0.987103	1.29409	1.29427	1.0396	0.728948	0.504281	0.372538	0.340228	0.455774	0.665448	0.862152	0.962429	1.14245	1.51249	1.83713	1.91126	1.73836	1.51579	1.52712	1.80751	2.21805	2.63895	2.99514	3.158	3.01227	2.63117	2.22418	1.91465	1.70024	1.57023	1.50102	1.28348	1.02112	0.984991	1.00203	1.12033	1.26149	1.39737	1.39116	1.24805	1.05082	0.862025	0.751242
0.0680881	-0.0850784	-0.146129	0.00290775	0.185408	0.28925	0.32197	0.328392	0.345897	0.318704	0.183559	-0.0957989	-0.204668	0.17208	0.794648	1.29479	1.52519	1.60426	1.71318	1.97128	2.35306	2.75011	2.94238	2.81456	2.33649	1.76692	1.33078	1.13668	1.12873	0.96698	0.687454	0.353888	0.048937	-0.199765	-0.305547	-0.232503	-0.134025	-0.0387102	0.0333098	0.159861	0.501263	0.937345	1.35278	1.6441	1.73536	1.70646	1.62071	1.4521	1.21081	1.03633
2.09424	1.65236	1.28177	0.902666	0.481835	0.202348	0.400035	0.796466	1.10359	1.34279	1.51215	1.57513	1.48185	1.18171	0.700606	0.221118	-0.0950886	-0.254368	-0.338106	-0.355749	-0.27683	-0.107888	0.0112839	0.042366	-0.00638374	-0.101002	-0.206583	-0.21763	-0.131987	0.0477017	0.269036	0.513265	0.823322	1.26334	1.67389	1.817	1.63593	1.23292	0.825234	0.516071	0.230881	-0.0585374	-0.2979	-0.364715	-0.323274	-0.208491	-0.0942729	0.0310678	0.104921	0.209291
0.0811814	0.411378	0.655846	0.781208	0.77434	0.642522	0.456666	0.243077	-0.0380744	-0.320226	-0.556824	-0.597025	-0.550961	-0.403558	0.014344	0.492853	0.780851	0.905255	0.994708	0.912269	0.776029	0.627328	0.562079	0.700967	1.09221	1.69533	2.28037	2.68792	2.8564	2.74693	2.4164	2.00484	1.88095	1.73749	1.70148	1.76539	1.73226	1.68673	1.66836	1.58619	1.57095	1.51184	1.8871	2.41465	2.58197	2.33633	1.76355	1.11869	0.705671	0.400131
0.659937	1.14133	1.95559	2.61376	3.00327	3.18833	3.14256	2.82843	2.31275	1.69557	1.20967	0.902641	0.781738	0.775706	0.935302	1.29396	1.61562	1.85813	1.96245	2.10176	2.13757	2.10641	2.07054	1.77138	1.25511	0.651012	0.12887	-0.248941	-0.34714	-0.150323	0.0841488	0.387968	0.699856	0.988554	1.2233	1.44742	1.53286	1.50319	1.37475	1.30192	1.3131	1.17173	1.09903	1.03748	1.00686	0.915346	0.748089	0.435194	0.186266	0.116912
-0.135426	-0.066027	0.0751926	0.287822	0.455824	0.513612	0.586267	0.659791	0.722136	0.787712	0.997107	1.41554	1.89318	2.18334	2.23801	2.05568	1.79863	1.53791	1.60951	1.9569	1.98999	1.65581	1.05543	0.43791	0.268368	0.579384	0.922559	1.24597	1.4678	1.64427	1.8036	1.65618	1.27781	0.790572	0.533617	0.659964	0.810239	0.872822	0.863178	0.908879	1.07318	1.09962	0.959585	0.654348	0.272959	-0.0632794	-0.293592	-0.410365	-0.420673	-0.389581
0.820867	0.428399	0.341045	0.2573	0.26816	0.354888	0.443524	0.562334	0.646923	0.795763	1.18252	1.66875	2.01699	2.05696	1.73917	1.21936	0.676937	0.339111	0.462665	0.849976	1.30032	1.51651	1.40811	1.02647	0.513348	0.259739	0.244773	0.275563	0.453148	0.541191	0.565257	0.593882	0.59696	0.53887	0.433846	0.382468	0.487706	0.593409	0.633192	0.608081	0.543586	0.441176	0.359957	0.223299	0.0646763	0.000684993	0.159066	0.287691	0.393931	0.533541
0.441176	0.359957	0.223299	0.0646763	0.000684993	0.159066	0.287691	0.393931	0.533541	0.733562	0.850539	0.829691	0.688366	0.548169	0.498634	0.584237	0.76822	0.976462	1.1363	1.25441	1.34409	1.38984	1.22923	1.00176	0.834157	0.713597	0.606645	0.525242	0.480163	0.477166	0.528281	0.697939	0.971329	1.25455	1.52209	1.77558	1.88753	1.90101	1.88207	1.83692	1.72781	1.81244	2.03004	2.22849	2.25603	2.12214	2.18236	2.43106	2.65168	2.76857
0.76822	0.976462	1.1363	1.25441	1.34409	1.38984	1.22923	1.00176	0.834157	0.713597	0.606645	0.525242	0.480163	0.477166	0.528281	0.697939	0.971329	1.25455	1.52209	1.77558	1.88753	1.90101	1.88207	1.83692	1.72781	1.81244	2.03004	2.22849	2.25603	2.12214	2.18236	2.43106	2.65168	2.76857	2.69588	2.5188	2.29251	1.85433	1.32327	0.847274	0.651854	0.793191	1.08498	1.16107	0.928013	0.539235	0.401846	0.554068	0.790534	0.961441
-0.518603	-0.576883	-0.56641	-0.531808	-0.466605	-0.473881	-0.54833	-0.552263	-0.377843	0.0683401	0.624948	1.08751	1.33673	1.31458	1.05662	0.660917	0.496478	0.519641	0.622506	0.858969	1.19496	1.40087	1.56271	1.86498	2.1229	2.21466	2.10351	1.93012	1.71015	1.37705	0.934987	0.475727	0.108033	0.0783063	0.283819	0.456783	0.496386	0.363121	0.195724	-0.0348319	-0.247252	-0.344899	-0.403903	-0.336437	-0.26526	-0.22028	-0.0831376	-0.00461107	-0.0801874	-0.223416
-0.0348319	-0.247252	-0.344899	-0.403903	-0.336437	-0.26526	-0.22028	-0.0831376	-0.00461107	-0.0801874	-0.223416	-0.284911	-0.130633	0.245695	0.572348	0.68416	0.502158	0.162467	-0.171723	-0.475655	-0.436926	-0.158638	0.0317993	0.0752199	-0.0269707	-0.130038	-0.146127	-0.173771	-0.148558	0.0295919	0.0808831	-0.0333066	-0.203151	-0.334413	-0.521273	-0.531879	-0.362328	-0.204559	-0.0270969	-0.000288137	-0.0159807	-0.0771928	-0.163294	-0.0673294	0.14513	0.377441	0.411589	0.192591	-0.205279	-0.583114
0.68416	0.502158	0.162467	-0.171723	-0.475655	-0.436926	-0.158638	0.0317993	0.0752199	-0.0269707	-0.130038	-0.146127	-0.173771	-0.148558	0.0295919	0.0808831	-0.0333066	-0.203151	-0.334413	-0.521273	-0.531879	-0.362328	-0.204559	-0.0270969	-0.000288137	-0.0159807	-0.0771928	-0.163294	-0.0673294	0.14513	0.377441	0.411589	0.192591	-0.205279	-0.583114	-0.614344	-0.408515	-0.149948	0.0332958	0.015306	-0.066515	0.000887616	0.0244263	-0.043447	-0.102622	0.0591467	0.177154	0.156529	0.000899674	-0.209454
0.14513	0.377441	0.411589	0.192591	-0.205279	-0.583114	-0.614344	-0.408515	-0.149948	0.0332958	0.015306	-0.066515	0.000887616	0.0244263	-0.043447	-0.102622	0.0591467	0.177154	0.156529	0.000899674	-0.209454	-0.41132	-0.431985	-0.421343	-0.455412	-0.424393	-0.424878	-0.407374	-0.458094	-0.484361	-0.47484	-0.374871	-0.197255	0.0198682	0.180968	0.253441	0.196089	0.0709621	0.0225259	0.195603	0.4175	0.537188	0.460151	0.240803	0.0632946	0.128738	0.396939	0.681733	0.786013	0.957448
-0.612841	-0.587199	-0.550778	-0.56604	-0.621976	-0.712271	-0.755686	-0.652785	-0.3585	-0.0177136	0.265483	0.389208	0.319085	0.149779	0.00445331	-0.15402	-0.23792	-0.334933	-0.453173	-0.61683	-0.630267	-0.276384	0.0845714	0.500567	0.807361	0.885288	0.697503	0.3355	-0.0649666	-0.365052	-0.45261	-0.337508	-0.0319112	0.393286	0.806606	1.26111	1.77248	2.19335	2.43621	2.58343	2.83933	3.18342	3.4109	3.24146	2.68138	2.17702	1.76981	1.37649	1.00838	0.814001
1.38959	1.12527	0.696804	0.312552	-0.0308968	-0.282603	-0.485639	-0.622807	-0.690313	-0.723089	-0.72124	-0.62886	-0.358863	0.212208	0.909222	1.56391	1.9284	1.99237	1.7881	2.08123	2.96331	3.70958	4.11897	4.0502	3.53363	2.7355	1.98253	1.44334	1.25711	1.32673	1.37146	1.30631	1.14128	1.07327	1.01336	0.809274	0.79425	1.0992	1.46106	1.72472	1.83371	1.83852	1.7106	1.69823	1.75148	1.48839	1.23976	1.19775	1.01415	0.652583
-1.47151	-1.38712	-1.30427	-1.25531	-1.2544	-1.24553	-1.1549	-0.966763	-0.725883	-0.466744	-0.211563	0.0280934	0.209898	0.306138	0.289219	0.182334	0.109712	0.181802	0.273533	0.272962	0.174467	-0.0360866	-0.255252	-0.4343	-0.535757	-0.426525	-0.17657	0.0518172	0.35382	0.719445	1.0438	1.18816	1.23619	1.2512	1.3898	1.53583	1.54676	1.55884	1.66583	1.74322	1.72509	1.58806	1.35525	1.10892	0.804464	0.406017	0.0090637	-0.300613	-0.364588	-0.157159
1.54676	1.55884	1.66583	1.74322	1.72509	1.58806	1.35525	1.10892	0.804464	0.406017	0.0090637	-0.300613	-0.364588	-0.157159	0.152704	0.437517	0.624667	0.859836	1.2078	1.45002	1.49516	1.247	0.826555	0.423595	0.615181	1.12659	1.4221	1.4654	1.37639	1.35231	1.26878	1.09079	1.00639	1.0571	1.06827	0.993056	0.973719	1.10146	1.04804	0.84857	0.71915	0.86387	1.05299	1.02266	0.742816	0.239026	-0.237872	-0.567969	-0.719499	-0.582708
0.208552	0.0227647	-0.069614	0.100975	0.439254	0.635648	0.605428	0.366587	0.142794	0.0368965	-0.141436	-0.348565	-0.494933	-0.538458	-0.55565	-0.461029	-0.330024	-0.211244	-0.0990426	-0.0380502	-0.121004	-0.220192	-0.246427	-0.19331	-0.112364	0.0103218	0.147021	0.19513	0.169107	0.180772	0.173036	0.280764	0.520978	0.889252	1.26014	1.54935	1.69939	1.73877	1.56852	1.38938	1.04302	0.735032	0.508682	0.189456	-0.0861232	-0.238255	-0.0814656	0.0734711	0.203284	0.458577
-0.497821	-0.571287	-0.289378	0.0519749	0.442623	0.790504	1.01343	1.12724	1.28584	1.41674	1.31852	1.05623	0.745717	0.61758	0.716403	0.865284	0.888816	0.77309	0.520788	0.228716	-0.0428559	-0.290298	-0.483736	-0.592435	-0.556348	-0.373448	-0.066255	0.286919	0.563181	0.704629	0.703755	0.617604	0.504144	0.44023	0.453311	0.522053	0.525515	0.395144	0.24093	0.086008	-0.0228512	-0.0472488	-0.0447646	0.0106692	0.20595	0.443348	0.476898	0.411955	0.398714	0.558406
1.05623	0.745717	0.61758	0.716403	0.865284	0.888816	0.77309	0.520788	0.228716	-0.0428559	-0.290298	-0.483736	-0.592435	-0.556348	-0.373448	-0.066255	0.286919	0.563181	0.704629	0.703755	0.617604	0.504144	0.44023	0.453311	0.522053	0.525515	0.395144	0.24093	0.086008	-0.0228512	-0.0472488	-0.0447646	0.0106692	0.20595	0.443348	0.476898	0.411955	0.398714	0.558406	0.83824	1.00731	1.1124	1.22301	1.09263	0.745376	0.331547	-0.0685837	-0.347686	-0.324432	-0.242246
0.189078	0.173942	0.334727	0.590243	0.699955	0.671169	0.578637	0.523577	0.500918	0.570478	0.636497	0.688592	0.740635	0.72651	0.641877	0.552123	0.545618	0.713852	0.87517	0.842434	0.609086	0.29411	0.00718041	-0.182447	-0.240407	-0.201299	-0.204686	-0.229681	-0.261334	-0.39238	-0.512722	-0.637777	-0.675304	-0.615638	-0.426108	-0.193441	-0.0428259	0.0206699	0.00732955	-0.0268116	0.0107428	0.155959	0.156549	0.202273	0.243058	0.111177	-0.131303	-0.41105	-0.625543	-0.789496
0.243058	0.111177	-0.131303	-0.41105	-0.625543	-0.789496	-0.822419	-0.831772	-0.895214	-0.971729	-0.946342	-0.850824	-0.785529	-0.787784	-0.873733	-1.0308	-1.22799	-1.40329	-1.55128	-1.61905	-1.57327	-1.47864	-1.36846	-1.25716	-1.1323	-0.985141	-0.834013	-0.518979	-0.0218165	0.512781	1.06269	1.51522	1.77692	1.79383	1.61027	1.31426	0.967156	0.597389	0.203064	-0.177946	-0.433749	-0.455123	-0.331625	-0.278417	-0.354534	-0.543033	-0.672016	-0.715794	-0.59871	-0.527694
1.15352	1.21034	1.05444	0.786005	0.544489	0.230512	-0.107534	-0.271406	-0.216606	-0.0205601	0.205247	0.500754	0.693589	0.812581	0.820287	0.646413	0.438135	0.211272	-0.0814826	-0.236965	-0.202854	0.00305269	0.221721	0.327496	0.37544	0.406258	0.418415	0.451042	0.58637	0.835127	1.05493	1.16234	1.06298	0.879513	0.687886	0.654311	0.693686	0.554443	0.376332	0.221651	0.0524651	-0.0948224	0.0826067	0.385116	0.500342	0.456552	0.33134	0.228188	0.0660542	-0.084104
0.327496	0.37544	0.406258	0.418415	0.451042	0.58637	0.835127	1.05493	1.16234	1.06298	0.879513	0.687886	0.654311	0.693686	0.554443	0.376332	0.221651	0.0524651	-0.0948224	0.0826067	0.385116	0.500342	0.456552	0.33134	0.228188	0.0660542	-0.084104	-0.235358	-0.205539	0.0669709	0.428236	0.726016	0.878166	0.896442	0.924587	0.793803	0.602523	0.645637	0.681423	0.641969	0.475418	0.157687	-0.127439	-0.0657915	0.0643329	-0.00115973	-0.193716	-0.391276	-0.597977	-0.769232
-0.00115973	-0.193716	-0.391276	-0.597977	-0.769232	-0.833292	-0.752042	-0.492669	-0.232531	-0.087383	-0.06978	-0.136745	-0.247815	-0.263913	-0.265928	-0.242644	-0.0783852	0.144685	0.333614	0.397308	0.314636	0.20628	0.113881	-0.0362396	-0.218927	-0.314682	-0.247551	-0.00926298	0.30663	0.718282	1.2262	1.64725	1.84407	1.75152	1.40687	1.07391	0.989489	1.14903	1.49998	1.88218	2.08481	2.00726	1.68856	1.24975	0.837082	0.522605	0.186851	-0.205167	-0.604042	-0.733448
1.07391	0.989489	1.14903	1.49998	1.88218	2.08481	2.00726	1.68856	1.24975	0.837082	0.522605	0.186851	-0.205167	-0.604042	-0.733448	-0.639612	-0.380411	-0.164468	-0.0642982	-0.0599417	-0.0913875	-0.0287678	0.177184	0.4501	0.655797	0.734047	0.752129	0.730639	0.665457	0.637158	0.713337	0.820345	0.887225	0.843005	0.668701	0.47084	0.577933	0.964945	1.34265	1.55523	1.59863	1.62385	1.75978	1.86644	1.82855	1.77953	1.69857	1.47366	1.07552	0.577704
0.577933	0.964945	1.34265	1.55523	1.59863	1.62385	1.75978	1.86644	1.82855	1.77953	1.69857	1.47366	1.07552	0.577704	0.15189	0.0563312	0.20841	0.313962	0.344324	0.35428	0.306672	0.204736	0.0232066	-0.0292011	0.088364	0.333657	0.54721	0.762149	0.963966	1.01641	0.872926	0.657162	0.676085	1.03188	1.40185	1.6688	1.75216	1.65937	1.38671	1.07141	0.929959	0.878729	0.790292	0.67396	0.601866	0.670479	0.765503	0.722795	0.489598	0.170877
-0.351832	-0.0722838	0.455774	1.05223	1.58694	2.00074	2.28458	2.52187	2.78569	2.86332	2.6318	2.40516	2.56928	2.68519	2.49916	2.07487	1.54655	0.986574	0.709331	0.633669	0.550087	0.547975	0.616696	0.546361	0.40188	0.238792	0.0698839	-0.138933	-0.0585585	0.198496	0.340804	0.350704	0.276255	0.224038	0.282966	0.487019	0.904011	1.43692	2.0813	2.60073	2.64079	2.21104	1.47816	0.80299	0.461103	0.455425	0.419369	0.258939	0.000502729	-0.319271
0.791097	1.41714	1.9321	2.154	2.02263	1.66975	1.2726	0.991224	0.886166	1.1075	1.53668	1.91035	2.25027	2.60444	2.99183	3.31465	3.26056	2.87998	2.3113	1.92352	1.41675	0.975119	0.889698	0.850854	0.747613	0.604565	0.64992	1.00539	1.50085	1.89532	1.99992	1.88344	1.57533	1.34861	1.41974	1.68599	2.12416	2.45358	2.63276	2.51034	2.09532	1.56209	1.21045	1.11986	1.23211	1.42725	1.54511	1.50219	1.31876	1.03728
-0.0949491	0.291736	0.77171	1.11426	1.24212	1.14253	0.896222	0.589568	0.534305	0.694938	0.867301	1.00865	0.971608	0.748555	0.410813	0.209991	0.191381	0.293107	0.461871	0.558864	0.560029	0.461695	0.291734	0.119379	-0.000589025	-0.131079	-0.256161	-0.391723	-0.40462	-0.234256	0.0170031	0.300712	0.518222	0.664469	0.643931	0.442351	0.298851	0.514942	0.841813	1.06115	1.117	1.11869	1.00083	0.668237	0.233329	-0.0342943	-0.113789	-0.156573	-0.221961	-0.316798
0.851922	0.899183	0.980734	1.07201	1.00726	0.877062	0.776927	0.804961	0.924039	1.04405	1.02525	0.862573	0.569505	0.177686	-0.177056	-0.209055	0.0385958	0.397082	0.730374	0.948204	0.975267	1.05549	1.07294	1.00278	0.937408	0.887576	0.998828	0.899633	0.689233	0.491895	0.590266	0.979006	1.52495	1.98895	2.22139	2.07591	1.72515	1.29676	0.973565	0.664768	0.586028	0.949543	1.03898	0.970504	0.752884	0.539505	0.33405	0.111722	-0.14525	-0.381274
1.79609	2.46641	2.90846	2.99831	2.79885	2.40993	2.23722	2.38678	2.4617	2.29067	1.92468	1.38449	1.13387	1.41172	1.79274	2.1259	2.22487	2.0458	1.65031	1.12846	0.567477	0.0897649	-0.219757	-0.183982	0.266059	0.664316	0.794314	0.692452	0.572153	0.654319	0.742399	0.782912	0.911681	1.14527	1.35327	1.42386	1.32098	1.04329	0.756565	0.595521	0.638275	0.92909	1.16412	1.22588	1.15065	1.00223	0.769358	0.480182	0.197686	0.00260112
-0.593388	-0.405492	-0.143231	0.188226	0.617079	1.06574	1.54838	2.09053	2.37827	2.24971	1.78375	1.24557	0.92796	0.890576	0.952603	1.03224	1.09276	1.18155	1.29408	1.28575	1.054	0.626513	0.148299	-0.153746	-0.225689	-0.121794	-0.025851	0.0662893	0.170202	0.418168	0.658861	0.759701	0.693826	0.676432	0.700313	0.758702	0.906172	0.919216	0.77898	0.563368	0.477496	0.538588	0.542044	0.607705	0.752093	0.933184	1.05814	1.03444	0.81457	0.417974
0.668067	0.406319	0.0694073	-0.0689767	0.206381	0.634348	0.864318	0.843823	0.675209	0.744787	1.02412	1.26945	1.36653	1.22881	1.01544	0.926443	1.02884	1.22364	1.49415	1.62994	1.5213	1.26589	1.26073	1.42138	1.39545	1.25349	1.11977	1.17237	1.37213	1.59636	1.85555	2.09636	2.42071	2.76091	2.89942	2.84359	2.60314	2.4205	2.39256	2.13914	1.86328	1.70033	1.49019	1.60029	2.00181	2.21443	2.23823	2.0193	1.65177	1.22622
-0.319072	-0.33367	-0.343778	-0.377979	-0.405698	-0.329713	-0.16655	0.0831203	0.393737	0.666312	0.830026	0.993774	1.11729	1.31186	1.45642	1.39189	1.05875	0.691967	0.331312	-0.118299	-0.326779	0.136682	1.00855	2.012	2.83888	3.58608	4.33737	4.59552	4.33444	3.67814	2.83478	2.11761	2.04748	2.62264	3.13758	3.2044	2.79996	2.09132	1.33273	0.772021	0.581982	0.722124	0.906138	1.01349	1.11361	1.15273	1.13758	1.12287	1.22402	1.39084
1.39189	1.05875	0.691967	0.331312	-0.118299	-0.326779	0.136682	1.00855	2.012	2.83888	3.58608	4.33737	4.59552	4.33444	3.67814	2.83478	2.11761	2.04748	2.62264	3.13758	3.2044	2.79996	2.09132	1.33273	0.772021	0.581982	0.722124	0.906138	1.01349	1.11361	1.15273	1.13758	1.12287	1.22402	1.39084	1.56525	1.62581	1.58535	1.34854	0.967871	0.64299	0.47767	0.46102	0.422105	0.239756	0.0166767	-0.165008	-0.327112	-0.485567	-0.560943
-0.834192	-0.583414	-0.374909	-0.350801	-0.463752	-0.526691	-0.496694	-0.350616	-0.15225	0.102454	0.410505	0.848549	1.16401	1.4556	1.69921	1.79244	1.80282	1.77237	1.67734	1.57341	1.29449	0.899337	0.670166	0.966748	1.61453	2.36859	3.05999	3.47336	3.5471	3.37783	3.12541	2.72859	2.25758	1.93134	1.99209	2.44232	3.07033	3.62591	3.92259	3.88403	3.5815	3.06756	2.37932	1.7898	1.42284	1.24551	1.15637	1.01032	0.812304	0.639353
-0.252496	-0.158225	-0.00528078	0.0622844	0.0278696	0.015041	0.0235514	0.244697	0.568194	0.914148	1.1801	1.18803	0.928296	0.517745	0.169175	-0.235447	-0.59814	-0.783719	-0.588843	-0.195129	0.189242	0.464331	0.572394	0.476311	0.235205	-0.0383729	-0.233252	-0.332921	-0.329375	-0.257454	-0.184471	-0.160755	-0.140081	-0.0420431	0.16909	0.341082	0.405997	0.389312	0.400854	0.428489	0.476578	0.560666	0.541627	0.404529	0.149822	-0.141935	-0.388049	-0.467121	-0.39183	-0.273492
-0.332921	-0.329375	-0.257454	-0.184471	-0.160755	-0.140081	-0.0420431	0.16909	0.341082	0.405997	0.389312	0.400854	0.428489	0.476578	0.560666	0.541627	0.404529	0.149822	-0.141935	-0.388049	-0.467121	-0.39183	-0.273492	-0.23656	-0.223098	-0.285527	-0.481682	-0.709009	-0.880176	-0.946178	-0.99768	-1.0089	-0.964583	-0.903835	-0.882644	-0.832428	-0.778017	-0.769862	-0.734887	-0.654887	-0.589417	-0.548472	-0.426556	-0.290298	-0.0992315	0.0815665	0.120723	-0.0166119	-0.254801	-0.438586
-0.215881	-0.264954	-0.32472	-0.333143	-0.298808	-0.310473	-0.282962	-0.221605	-0.0828263	0.0497076	0.103898	0.0344866	-0.110115	-0.275747	-0.415011	-0.460963	-0.368694	-0.272783	-0.18005	-0.208401	-0.373178	-0.644672	-0.745042	-0.704349	-0.635729	-0.511539	-0.347863	-0.195681	-0.101981	-0.133056	-0.114241	0.023111	0.1953	0.277603	0.199808	0.0626291	0.0778959	0.437626	0.890012	1.25995	1.43745	1.40765	1.21161	0.855004	0.611607	0.552461	0.405364	0.17942	0.0571451	0.154541
0.855004	0.611607	0.552461	0.405364	0.17942	0.0571451	0.154541	0.26736	0.233428	0.153683	0.240086	0.212315	0.159043	0.0291841	-0.258637	-0.585161	-0.599571	-0.352818	0.122067	0.630665	0.928242	0.95733	0.771215	0.541261	0.488219	0.54913	0.613851	0.758521	1.08307	1.37512	1.52668	1.67006	1.79295	1.76443	1.50863	1.10766	0.768491	0.650339	0.59939	0.46212	0.191401	-0.07055	-0.175255	-0.0529958	0.23703	0.55988	0.847345	0.816202	0.573562	0.440145
-0.599571	-0.352818	0.122067	0.630665	0.928242	0.95733	0.771215	0.541261	0.488219	0.54913	0.613851	0.758521	1.08307	1.37512	1.52668	1.67006	1.79295	1.76443	1.50863	1.10766	0.768491	0.650339	0.59939	0.46212	0.191401	-0.07055	-0.175255	-0.0529958	0.23703	0.55988	0.847345	0.816202	0.573562	0.440145	0.357467	0.327185	0.34974	0.325074	0.283971	0.263668	0.136931	-0.00574805	0.0198786	-0.078492	-0.267226	-0.467739	-0.306677	0.135864	0.569732	0.828731
-0.809162	-0.838833	-0.848496	-0.845876	-0.865574	-0.944143	-1.07102	-1.19749	-1.24717	-1.143	-0.978084	-0.835518	-0.812687	-0.905813	-1.0563	-1.13706	-1.11346	-1.0429	-1.02214	-1.06671	-1.16874	-1.25014	-1.25424	-1.16129	-1.06924	-1.00955	-0.974515	-0.899363	-0.793007	-0.711924	-0.678983	-0.654206	-0.681555	-0.651561	-0.590205	-0.534211	-0.545464	-0.238332	0.269363	0.64611	0.787632	0.670215	0.343801	-0.0144363	-0.357347	-0.5706	-0.642705	-0.610008	-0.48712	-0.297087
1.01629	1.47734	2.09342	2.606	2.77103	2.50059	1.92289	1.37759	1.02982	0.866694	1.12539	1.3872	1.5224	1.69381	1.91624	2.06376	2.07028	1.95362	1.86506	1.85053	1.74165	1.36777	0.827988	0.275423	-0.235994	-0.439134	-0.236409	0.185086	0.506599	0.690769	0.696043	0.500205	0.135312	-0.277881	-0.581671	-0.737222	-0.724105	-0.624156	-0.552596	-0.368445	-0.0848647	0.149013	0.296401	0.408843	0.596957	0.8812	1.18139	1.44781	1.5041	1.40153
-0.512693	-0.517854	-0.582991	-0.723741	-0.839253	-0.766413	-0.59428	-0.213317	0.191158	0.441544	0.483139	0.290725	-0.0767644	-0.456881	-0.658873	-0.765335	-0.864946	-0.742928	-0.578867	-0.51328	-0.575434	-0.727094	-0.883932	-1.01749	-1.05647	-1.01874	-0.980939	-0.944012	-0.929368	-0.946196	-0.940127	-0.840652	-0.76687	-0.615927	-0.438205	-0.346027	-0.325017	-0.285378	-0.262908	-0.289483	-0.31193	-0.342783	-0.344063	-0.359243	-0.452145	-0.651422	-0.845874	-0.810188	-0.620588	-0.444386
-0.663324	-0.665366	-0.753769	-0.910819	-1.053	-1.10355	-0.986547	-0.739953	-0.436191	-0.204575	-0.10265	-0.167181	-0.327454	-0.521835	-0.391376	-0.0196922	0.299737	0.620012	0.965716	1.32451	1.62869	1.79639	1.74235	1.49788	1.12056	0.690758	0.302812	-0.0448551	-0.284281	-0.423347	-0.434174	-0.286859	-0.100072	0.00931957	-0.00156348	-0.0509601	0.0388863	0.0357893	-0.104822	-0.289417	-0.464139	-0.578531	-0.610258	-0.631705	-0.577556	-0.522059	-0.53181	-0.566974	-0.617465	-0.635594
-0.0267545	-0.302377	-0.460882	-0.511496	-0.523159	-0.424138	-0.179545	-0.00972228	0.0269447	0.0216435	0.223	0.6692	1.1899	1.58662	1.8202	1.91462	1.74823	1.41019	1.0705	0.804655	0.796652	0.990163	1.22762	1.30191	1.40334	1.46291	1.36611	1.15383	0.913672	0.862369	0.838239	0.857168	0.836094	0.774649	0.615978	0.329357	0.0895623	0.0374701	0.128514	0.358522	0.605283	0.760336	0.803658	0.76042	0.657289	0.482593	0.228581	-0.0992681	-0.252817	-0.245317
-0.626147	-0.565244	-0.552219	-0.527446	-0.506709	-0.523469	-0.597548	-0.50763	-0.340831	-0.240354	-0.208346	-0.132022	0.117661	0.576282	1.17041	1.78251	2.27865	2.92486	3.7036	4.17163	4.26425	3.90234	3.27838	2.41103	1.70065	1.5745	1.88569	2.44911	2.84516	2.95751	2.81263	2.42809	2.30159	2.37822	2.10567	1.62718	1.21944	1.21625	1.36663	1.51482	1.59045	1.60345	1.42549	1.13576	0.849858	0.682636	0.611666	0.543758	0.326241	-0.0251731
1.59045	1.60345	1.42549	1.13576	0.849858	0.682636	0.611666	0.543758	0.326241	-0.0251731	-0.417572	-0.635385	-0.669633	-0.615211	-0.47322	-0.332966	-0.317857	-0.405232	-0.543084	-0.616693	-0.630358	-0.568939	-0.396028	-0.0925958	0.144486	0.300102	0.340179	0.348147	0.436735	0.534474	0.600818	0.622629	0.579307	0.474771	0.332678	0.234238	0.334957	0.665964	1.02518	1.39562	1.66375	1.7168	1.5313	1.13989	0.602256	0.0121432	-0.541346	-0.920692	-1.13256	-1.25978
-0.348556	-0.292082	-0.309273	-0.403495	-0.473318	-0.421501	-0.287119	-0.073303	0.134105	0.243879	0.26192	0.285814	0.31996	0.389674	0.474049	0.50653	0.525124	0.533927	0.529783	0.494344	0.433731	0.375353	0.318579	0.194136	-0.0205402	-0.277575	-0.513911	-0.639851	-0.645526	-0.532854	-0.211718	0.0264901	0.104489	0.0976245	0.109001	0.211359	0.494513	0.786015	1.01634	1.13208	1.05763	0.77124	0.352719	-0.0972836	-0.450184	-0.537988	-0.284772	-0.0175348	0.189091	0.348442
-0.0205402	-0.277575	-0.513911	-0.639851	-0.645526	-0.532854	-0.211718	0.0264901	0.104489	0.0976245	0.109001	0.211359	0.494513	0.786015	1.01634	1.13208	1.05763	0.77124	0.352719	-0.0972836	-0.450184	-0.537988	-0.284772	-0.0175348	0.189091	0.348442	0.39087	0.275787	0.124584	-0.0020954	-0.0659315	-0.0148621	0.128779	0.183393	0.273829	0.332496	0.355673	0.445413	0.50585	0.534471	0.446065	0.33372	0.30681	0.322977	0.479826	0.626477	0.71158	0.817597	0.933822	0.966712
0.77124	0.352719	-0.0972836	-0.450184	-0.537988	-0.284772	-0.0175348	0.189091	0.348442	0.39087	0.275787	0.124584	-0.0020954	-0.0659315	-0.0148621	0.128779	0.183393	0.273829	0.332496	0.355673	0.445413	0.50585	0.534471	0.446065	0.33372	0.30681	0.322977	0.479826	0.626477	0.71158	0.817597	0.933822	0.966712	0.870793	0.67241	0.592348	0.498798	0.305549	0.140024	0.00766583	-0.139375	-0.0574229	0.1365	0.236708	0.264153	0.284662	0.251321	0.0465735	-0.124694	-0.0754126
0.446065	0.33372	0.30681	0.322977	0.479826	0.626477	0.71158	0.817597	0.933822	0.966712	0.870793	0.67241	0.592348	0.498798	0.305549	0.140024	0.00766583	-0.139375	-0.0574229	0.1365	0.236708	0.264153	0.284662	0.251321	0.0465735	-0.124694	-0.0754126	0.183257	0.35732	0.36569	0.214655	-0.0283946	-0.145518	-0.0710887	0.0806131	0.218537	0.322304	0.448655	0.503823	0.388359	0.183602	0.0165787	-0.0980949	-0.020118	0.0381822	-0.00893025	-0.109179	-0.0760335	-0.046132	-0.121283
-0.400328	-0.513354	-0.636422	-0.606952	-0.516699	-0.4727	-0.364895	-0.195916	-0.128477	-0.198855	-0.321544	-0.456816	-0.564423	-0.632689	-0.701215	-0.775237	-0.822658	-0.752325	-0.577914	-0.454856	-0.478359	-0.672864	-0.918603	-1.05101	-0.983477	-0.776056	-0.609857	-0.537852	-0.444891	-0.271922	-0.175502	-0.220462	-0.348342	-0.45367	-0.465831	-0.400645	-0.273643	-0.0735049	0.124244	0.237494	0.259155	0.149726	0.0145455	0.117677	0.372094	0.703911	0.983203	1.23788	1.52965	1.9773
-0.672864	-0.918603	-1.05101	-0.983477	-0.776056	-0.609857	-0.537852	-0.444891	-0.271922	-0.175502	-0.220462	-0.348342	-0.45367	-0.465831	-0.400645	-0.273643	-0.0735049	0.124244	0.237494	0.259155	0.149726	0.0145455	0.117677	0.372094	0.703911	0.983203	1.23788	1.52965	1.9773	2.23031	2.13595	1.75805	1.24565	0.678955	0.224599	-0.0973545	-0.301346	-0.417478	-0.506483	-0.572089	-0.631766	-0.671424	-0.674025	-0.613108	-0.350489	-0.0241342	0.189723	0.248666	0.193804	0.124448
-0.613108	-0.350489	-0.0241342	0.189723	0.248666	0.193804	0.124448	-0.0203	-0.18387	-0.178786	-0.0956343	0.0120653	0.176119	0.45677	0.700841	0.777166	0.744762	0.684939	0.621068	0.628102	0.800747	0.896435	0.840291	0.691968	0.534024	0.365838	0.194051	0.149138	0.172346	0.32363	0.563295	0.785144	0.868038	0.809265	0.640992	0.399062	0.0665067	-0.260633	-0.499117	-0.664636	-0.644566	-0.528726	-0.278572	0.0172874	0.191228	0.185731	0.0427372	-0.131721	-0.195617	-0.139911
-1.27244	-1.27712	-1.25494	-1.27071	-1.22249	-1.0792	-0.903748	-0.778794	-0.715118	-0.708823	-0.709	-0.801132	-0.828919	-0.747038	-0.714477	-0.721543	-0.794726	-0.929844	-1.07137	-1.13404	-1.07137	-0.878261	-0.683991	-0.547311	-0.48254	-0.492705	-0.585391	-0.700262	-0.856038	-1.01116	-1.1049	-1.05264	-0.919377	-0.788134	-0.617056	-0.378547	-0.118552	0.134414	0.308536	0.367204	0.306791	0.248588	0.441082	0.810799	1.22482	1.58267	1.80414	1.87983	1.79438	1.67343
2.11731	2.15662	1.92338	1.49565	0.999277	0.544031	0.489991	0.803876	1.0893	1.229	1.27939	1.279	1.273	1.48315	1.91319	2.50848	3.06856	3.37988	3.30012	2.84064	2.16554	1.46546	0.871584	0.476548	0.136357	-0.0570496	-0.0163013	0.131068	0.393655	0.668825	0.915533	1.15863	1.26747	1.17542	0.97916	0.708775	0.458602	0.348512	0.413318	0.52858	0.533346	0.474325	0.404943	0.406036	0.538434	0.769077	0.999972	1.17163	1.28582	1.39373
-0.371164	-0.299482	-0.152956	-0.0197571	0.0561795	0.0194123	-0.0292521	-0.0416332	0.0994948	0.44386	0.704027	0.793726	0.818711	0.744008	0.614626	0.576995	0.496823	0.363688	0.226149	0.130729	0.0887712	-0.00176225	-0.161689	-0.371285	-0.55714	-0.661022	-0.580863	-0.382546	-0.160882	0.0945919	0.422886	0.819716	1.24233	1.50955	1.54165	1.30677	1.03242	0.8908	0.867058	0.934318	0.862323	0.65867	0.342688	0.074468	-0.0913038	-0.0657022	0.183515	0.562691	1.00423	1.3235
-0.961345	-1.06928	-1.07368	-1.0282	-0.975738	-0.89856	-0.802591	-0.666401	-0.569703	-0.495726	-0.378943	-0.250031	-0.179903	-0.133253	-0.0680282	-0.0611578	-0.00980201	0.106436	-0.000559552	-0.0643693	0.129288	0.686305	1.39508	1.94923	2.21528	2.18286	1.98395	1.9521	2.07838	2.11369	1.94686	1.47207	0.837799	0.203209	-0.251756	-0.386282	-0.269875	0.378953	1.33278	2.24016	2.95172	3.30033	3.29599	2.95387	2.38837	1.68633	1.06839	0.670386	0.77092	1.38237
0.565898	-0.0163841	-0.328663	-0.425941	-0.424597	-0.348178	-0.180781	-0.0284317	-0.00185922	-0.200624	-0.539783	-0.819129	-0.783487	-0.388586	0.122453	0.543742	0.844388	1.02368	1.15473	1.25799	1.4099	1.58695	1.60301	1.32327	0.857231	0.329017	0.0912851	0.128784	0.0809259	-0.00786734	-0.0821042	-0.171591	-0.327283	-0.384285	-0.129819	0.225269	0.534759	0.755929	0.849269	0.767654	0.533786	0.193454	-0.134159	-0.258716	-0.178066	-0.0458543	0.0853302	0.212511	0.347831	0.461335
-0.951458	-0.870806	-0.918486	-1.10787	-1.30644	-1.27951	-1.13468	-0.943922	-0.783343	-0.69624	-0.7163	-0.826714	-0.940341	-1.04374	-1.12013	-1.12221	-1.10655	-1.12995	-1.21024	-1.18441	-1.16556	-1.14711	-1.12555	-1.06194	-0.843493	-0.591687	-0.347033	-0.138904	0.0152826	0.0456007	-0.0628511	-0.253593	-0.415391	-0.418535	-0.17525	0.0854559	0.236684	0.364324	0.591812	0.994401	1.36541	1.56996	1.52017	1.31394	1.07817	0.797115	0.586556	0.489657	0.500816	0.466286
1.70213	1.53744	1.38778	1.25478	1.19719	1.22006	1.26923	1.25155	1.1461	0.965438	0.782248	0.645618	0.627321	0.77285	1.06354	1.39398	1.63859	1.6467	1.4742	1.22995	0.83634	0.288298	-0.0989638	-0.139844	-0.226224	-0.10746	0.0341319	-0.0411179	-0.325154	-0.538683	-0.405511	0.0940937	0.750441	1.35247	1.92599	2.18515	2.04998	1.70887	1.46698	1.35109	1.20454	1.04716	0.925374	0.806941	0.568	0.30257	0.126856	-0.0600761	-0.276289	-0.485196
-0.635694	-0.591974	-0.493122	-0.221426	0.00572216	0.183574	0.444561	0.821236	1.2362	1.53763	1.63888	1.5844	1.42818	1.13626	0.680289	0.125042	-0.176763	-0.197477	-0.132773	0.0429975	0.268501	0.478538	0.646653	0.774934	0.708107	0.520411	0.422299	0.507337	0.672054	0.701121	0.673363	0.58804	0.394773	0.254414	0.437209	0.808462	1.09784	1.28182	1.33566	1.24089	1.0711	1.02971	1.06111	1.06105	0.947395	0.686118	0.320939	0.011105	-0.17496	-0.280239
1.2322	1.00242	0.780275	0.559176	0.296602	-0.00901487	-0.301869	-0.400699	-0.279289	-0.00814519	0.35016	0.717787	0.955763	1.06145	1.13955	1.20518	1.23158	1.13337	0.869196	0.562701	0.322226	0.426919	0.625971	0.67813	0.627884	0.461294	0.263286	0.213608	0.338679	0.502418	0.681472	0.882466	1.02207	0.963359	0.738723	0.46843	0.40661	0.541526	0.652458	0.694111	0.658148	0.669909	0.925577	1.28783	1.73475	2.10507	2.20248	1.98946	1.55713	1.08627
0.717787	0.955763	1.06145	1.13955	1.20518	1.23158	1.13337	0.869196	0.562701	0.322226	0.426919	0.625971	0.67813	0.627884	0.461294	0.263286	0.213608	0.338679	0.502418	0.681472	0.882466	1.02207	0.963359	0.738723	0.46843	0.40661	0.541526	0.652458	0.694111	0.658148	0.669909	0.925577	1.28783	1.73475	2.10507	2.20248	1.98946	1.55713	1.08627	0.668775	0.37928	0.20835	0.0571941	-0.157666	-0.495844	-0.814647	-0.971977	-0.848494	-0.543603	-0.349783
2.05449	1.59583	1.20398	0.880769	0.85598	1.15854	1.63015	1.96946	1.94892	1.55081	0.934239	0.353526	0.0321946	-0.0639639	-0.0180355	0.14259	0.373611	0.699526	0.994354	1.08436	0.921731	0.521613	0.121356	0.0899458	0.217188	0.275285	0.242748	0.21796	0.220488	0.320179	0.45272	0.424836	0.277525	0.207991	0.265337	0.548412	0.736671	0.749689	0.615393	0.384072	0.151555	0.0223576	-0.0160214	-0.0560764	-0.136266	-0.16942	-0.116111	-0.102643	-0.0648336	-0.0679535
1.08436	0.921731	0.521613	0.121356	0.0899458	0.217188	0.275285	0.242748	0.21796	0.220488	0.320179	0.45272	0.424836	0.277525	0.207991	0.265337	0.548412	0.736671	0.749689	0.615393	0.384072	0.151555	0.0223576	-0.0160214	-0.0560764	-0.136266	-0.16942	-0.116111	-0.102643	-0.0648336	-0.0679535	-0.145221	-0.175415	-0.12691	-0.130966	-0.128424	0.0583917	0.352622	0.550874	0.546973	0.378392	0.192811	0.0445976	-0.154849	-0.364015	-0.445464	-0.3599	-0.130801	0.148339	0.317291
-0.0679535	-0.145221	-0.175415	-0.12691	-0.130966	-0.128424	0.0583917	0.352622	0.550874	0.546973	0.378392	0.192811	0.0445976	-0.154849	-0.364015	-0.445464	-0.3599	-0.130801	0.148339	0.317291	0.265548	0.01457	-0.328816	-0.634592	-0.864371	-1.09032	-1.27962	-1.30931	-1.23367	-1.02762	-0.7505	-0.442975	-0.185996	-0.000405546	0.162961	0.193768	0.0893808	-0.215705	-0.48628	-0.619833	-0.794411	-0.956948	-1.08616	-1.02257	-0.870056	-0.774123	-0.746561	-0.709796	-0.542964	-0.329167
0.457384	0.248501	0.187911	0.218609	0.289173	0.360986	0.436676	0.594836	0.811967	1.08439	1.38262	1.62292	1.76434	1.6032	1.15917	0.664532	0.371881	0.356832	0.270627	0.0512079	-0.213151	-0.324243	-0.299971	-0.272213	-0.240159	-0.203591	-0.143857	0.0137806	0.327378	0.630259	0.925136	1.19429	1.39023	1.49653	1.4915	1.40038	1.29322	0.979396	0.516517	0.193367	0.0197723	-0.127255	-0.24689	-0.334044	-0.417569	-0.458249	-0.316815	-0.227274	-0.263715	-0.37553
-0.213151	-0.324243	-0.299971	-0.272213	-0.240159	-0.203591	-0.143857	0.0137806	0.327378	0.630259	0.925136	1.19429	1.39023	1.49653	1.4915	1.40038	1.29322	0.979396	0.516517	0.193367	0.0197723	-0.127255	-0.24689	-0.334044	-0.417569	-0.458249	-0.316815	-0.227274	-0.263715	-0.37553	-0.555225	-0.656112	-0.625597	-0.464717	-0.212833	-0.0108238	0.0704599	0.0527446	-0.019746	-0.122626	-0.255824	-0.523216	-0.79103	-0.893101	-1.00339	-1.10753	-1.10138	-1.12858	-1.11979	-1.04171
1.83152	1.7825	1.37595	0.768843	0.138785	-0.265432	-0.357149	-0.261943	0.0277705	0.21371	0.341975	0.482304	0.514483	0.484413	0.414558	0.327974	0.184368	0.0549506	0.0323513	0.123005	0.332831	0.598858	0.781876	0.807284	0.793844	0.879008	1.18028	1.63726	2.03984	2.25064	2.26999	2.21474	2.14984	2.07246	1.94046	1.80879	1.72541	1.70444	1.5872	1.39312	1.14424	0.887564	0.773065	0.754749	0.809932	0.896371	0.909638	0.952983	1.01597	0.938371
0.793844	0.879008	1.18028	1.63726	2.03984	2.25064	2.26999	2.21474	2.14984	2.07246	1.94046	1.80879	1.72541	1.70444	1.5872	1.39312	1.14424	0.887564	0.773065	0.754749	0.809932	0.896371	0.909638	0.952983	1.01597	0.938371	0.794296	0.588028	0.457285	0.546939	0.689826	0.857531	0.99905	1.00999	0.841677	0.575265	0.311356	0.064169	-0.180073	-0.385982	-0.49935	-0.586087	-0.705337	-0.776281	-0.810321	-0.843622	-0.739845	-0.528977	-0.341239	-0.258453
-0.119651	-0.123016	-0.178503	-0.147224	0.0236816	0.292399	0.51918	0.593415	0.507649	0.333531	0.115499	-0.211353	-0.480041	-0.434787	-0.333074	-0.2414	-0.175142	-0.14948	-0.11351	-0.025963	0.0715242	0.14067	0.129846	0.0472283	-0.0794351	-0.145892	-0.0236202	0.269381	0.594409	0.752423	0.760412	0.645822	0.388137	0.0449287	0.0190288	0.496957	1.13624	1.744	2.16629	2.25511	1.98667	1.54613	1.11195	0.800123	0.552269	0.351755	0.191216	0.0327368	-0.112696	-0.245464
1.2055	1.19398	1.1686	1.16367	1.18458	1.30606	1.39128	1.39803	1.28573	1.18592	1.07368	0.939981	0.856964	0.842613	0.791443	0.629491	0.318774	-0.000499801	-0.259204	-0.418458	-0.300465	0.0950584	0.499331	0.779324	0.819523	0.681084	0.436376	0.194167	-0.0399041	0.0556634	0.465956	0.812981	0.980867	0.923838	0.741373	0.70007	0.779883	0.768377	0.684443	0.552948	0.43921	0.493768	0.811924	1.1905	1.41465	1.37242	1.05432	0.721796	0.41666	0.107989
0.215683	0.405009	0.550949	0.678943	0.863887	1.1062	1.39369	1.62732	1.64492	1.49749	1.28822	0.917237	0.465874	0.0648389	-0.253973	-0.437654	-0.497718	-0.486821	-0.447878	-0.421121	-0.421801	-0.409881	-0.37702	-0.331345	-0.24453	-0.134743	-0.131628	-0.141984	-0.17255	-0.166142	-0.04377	0.0757537	0.144731	0.0988465	-0.0943936	-0.332964	-0.418913	-0.28841	-0.0560721	0.220706	0.492202	0.74616	0.949624	1.06457	1.10315	1.05106	0.804325	0.517947	0.257461	-0.00503276
0.563423	0.657747	0.661124	0.468425	0.172659	-0.159178	-0.436763	-0.503845	-0.516963	-0.606431	-0.726391	-0.810382	-0.729024	-0.457416	-0.146561	0.0307365	0.0119053	-0.134487	-0.253519	-0.315649	-0.17281	0.00156523	0.00416042	-0.0942679	-0.145705	-0.12261	-0.0412906	0.174204	0.625782	1.13903	1.38982	1.25964	0.747548	0.23702	0.207756	0.305497	0.339174	0.548208	0.788047	0.795966	0.614256	0.320006	0.0619393	-0.0929047	-0.239396	-0.377212	-0.332673	-0.316571	-0.42965	-0.62545
-0.702403	-0.788466	-0.949747	-1.08334	-1.15844	-1.27834	-1.38919	-1.41771	-1.36113	-1.31734	-1.31796	-1.36776	-1.36991	-1.26689	-1.07369	-0.799793	-0.524025	-0.322224	-0.237604	-0.161362	-0.161212	-0.244896	-0.359332	-0.470927	-0.565511	-0.679855	-0.801156	-0.896451	-0.954418	-0.956562	-0.841695	-0.690233	-0.530241	-0.336105	-0.158945	-0.0404024	-0.00629903	-0.0946721	-0.219495	-0.310903	-0.095702	0.225331	0.390069	0.393612	0.218979	-0.0576598	-0.376918	-0.56876	-0.713907	-0.830792
-0.244779	-0.00292359	0.195294	0.412164	0.73565	0.951236	0.965159	0.76202	0.390562	-0.0362631	-0.37742	-0.60309	-0.797722	-0.985374	-0.956323	-0.778617	-0.583254	-0.525149	-0.58321	-0.698933	-0.83469	-0.94638	-0.994662	-0.990031	-0.923678	-0.797754	-0.650773	-0.629068	-0.570851	-0.208683	0.217916	0.613061	0.861194	0.893726	0.761128	0.542182	0.317843	0.291723	0.591622	0.929773	1.13636	1.25291	1.36181	1.41418	1.30273	1.03891	0.652623	0.279317	0.0419714	0.12687
-0.94638	-0.994662	-0.990031	-0.923678	-0.797754	-0.650773	-0.629068	-0.570851	-0.208683	0.217916	0.613061	0.861194	0.893726	0.761128	0.542182	0.317843	0.291723	0.591622	0.929773	1.13636	1.25291	1.36181	1.41418	1.30273	1.03891	0.652623	0.279317	0.0419714	0.12687	0.342581	0.515015	0.617082	0.711216	0.655944	0.594574	0.495595	0.250151	-0.0628261	-0.364365	-0.625807	-0.775887	-0.860103	-0.943429	-0.95782	-0.909079	-0.889012	-0.871719	-0.825044	-0.799369	-0.771972
1.89981	2.28981	2.74077	3.1204	3.11739	2.75854	2.28688	2.035	2.02761	1.99466	1.69527	1.11916	0.391378	-0.226385	-0.504581	-0.456856	-0.333326	-0.242211	-0.291094	-0.467235	-0.758506	-0.935931	-0.960048	-0.939406	-0.889504	-0.788373	-0.606308	-0.402041	-0.216572	0.0380589	0.50942	0.941415	1.21507	1.25339	1.10221	0.779099	0.318517	-0.215355	-0.640517	-0.898184	-0.855572	-0.744161	-0.638395	-0.521316	-0.357338	-0.197182	-0.0771735	-0.0375495	-0.0228119	-0.0998832
0.0767778	0.211632	0.236481	0.281029	0.411909	0.710499	1.1677	1.76708	2.34486	2.64024	2.47841	1.84108	0.936005	0.123113	-0.108819	0.184505	0.438377	0.527472	0.505401	0.35525	0.12481	-0.121702	-0.221629	-0.189389	-0.264604	-0.428966	-0.578094	-0.749214	-0.869385	-0.895352	-0.807411	-0.62591	-0.369891	-0.135621	0.0644478	0.244435	0.583154	0.888574	1.02945	0.947774	0.660968	0.230272	0.00636107	0.202673	0.41273	0.496869	0.420083	0.208176	-0.111849	-0.378843
-0.857073	-0.690735	-0.535512	-0.38969	-0.251914	-0.17031	-0.127615	-0.129068	-0.226422	-0.424674	-0.635689	-0.774554	-0.802947	-0.736232	-0.538145	-0.152128	0.26224	0.654904	1.07738	1.46956	1.90306	2.19048	2.10732	1.63428	0.979122	0.394504	0.188701	0.186851	0.161107	0.0665961	0.0361179	0.119362	0.257496	0.736492	1.22276	1.52743	1.54903	1.29568	0.815664	0.312536	-0.0849805	-0.429504	-0.673037	-0.786882	-0.754664	-0.63291	-0.461663	-0.309588	-0.256794	-0.295483
0.394504	0.188701	0.186851	0.161107	0.0665961	0.0361179	0.119362	0.257496	0.736492	1.22276	1.52743	1.54903	1.29568	0.815664	0.312536	-0.0849805	-0.429504	-0.673037	-0.786882	-0.754664	-0.63291	-0.461663	-0.309588	-0.256794	-0.295483	-0.304629	-0.16848	0.114728	0.405402	0.542099	0.511237	0.361094	0.14894	-0.0842816	-0.205961	-0.249528	-0.325669	-0.413985	-0.455025	-0.315827	-0.100136	0.0898708	0.242528	0.409918	0.608851	0.672303	0.626581	0.441428	0.123202	-0.209891
0.608851	0.672303	0.626581	0.441428	0.123202	-0.209891	-0.369525	-0.312956	-0.252906	-0.280912	-0.390933	-0.456805	-0.500305	-0.548219	-0.570481	-0.566022	-0.538259	-0.474645	-0.377288	-0.255099	-0.155319	-0.017409	0.114127	0.163808	0.137228	0.0840219	-0.0466268	0.059336	0.508716	0.899349	1.33828	1.66706	1.89749	1.96776	2.12037	2.2443	2.23337	2.11351	1.84421	1.60344	1.43041	1.23553	1.037	0.881014	0.72203	0.758463	0.976154	1.03684	0.819595	0.403163
-0.655684	-0.33967	-0.0961876	0.0793442	0.136086	0.184033	0.225987	0.409452	0.767729	1.18368	1.526	1.76627	1.85288	1.72426	1.36013	0.869747	0.462462	0.270753	0.203962	0.232599	0.306842	0.255885	0.0858049	-0.121	-0.243975	0.0999067	0.694397	1.27017	1.73016	1.92951	1.86596	1.54252	1.08222	0.588647	0.327034	0.535451	0.779127	0.72099	0.386008	0.0238233	0.00708061	0.182518	0.33508	0.483458	0.635832	0.612318	0.477347	0.336776	0.366418	0.43429
-0.953859	-0.844961	-0.813096	-0.849421	-0.963508	-1.09919	-1.19846	-1.16409	-0.932853	-0.618801	-0.393176	-0.327635	-0.445438	-0.697101	-1.01391	-1.25171	-1.33486	-1.26815	-1.19924	-1.21725	-1.21753	-1.17011	-1.13877	-1.09641	-1.03862	-0.935324	-0.801594	-0.728427	-0.712398	-0.732339	-0.638362	-0.418533	-0.242486	-0.045107	0.139799	0.355867	0.533796	0.727551	0.92818	0.900348	0.816711	0.518889	0.138158	-0.202314	-0.231432	-0.0985661	0.0611931	0.111969	0.00698195	-0.0743875
[truncated: 3,980 more rows]
[truncated: 70 more columns]

## Sheet: Fig 2C
Electrode 1 predicted HG (Spectrum + intensity + absolute pitch) (trial x time)
Tone 1
[truncated: 4,714 more rows]
[truncated: 70 more columns]

## Sheet: Fig 2D
Electrode 1 predicted HG (+ tone category) (trial x time)
[truncated: 4,715 more rows]
[truncated: 70 more columns]

[truncated: 14 more sheets: Fig 2E, Fig 2G, Fig 2H, Fig 2I, Fig 2J, Fig 3, Fig 4B, Fig 4C, Fig 4D, Fig 4G, Fig 5 B,D, Fig 5C,E, Fig 5F, Fig 5G,H]
